# Supplementary material for: Survey from 61,748 schools in four States of India on sale of tobacco products near schools
Source: PLoS One. 2024 Apr 16;19(4):e0301893. doi: 10.1371/journal.pone.0301893 (PMC11020857; doi:10.1371/journal.pone.0301893)
Supplement: S1 Raw data — (XLSX) [file pone.0301893.s001.xlsx]

## Sheet: RAW N
U/R	size	Type	category	With T-shops
Urban	<100	Co-educational	Upper primary school	No
Urban	<100	Co-educational	Primary only	Yes
Rural	100+	Co-educational	Primary only	Yes
Rural	100+	Co-educational	Primary only	No
Rural	<100	Co-educational	Primary only	Yes
Rural	<100	Co-educational	Primary only	No
Rural	100+	Co-educational	Primary only	No
Rural	<100	Co-educational	Primary only	No
Rural	100+	Co-educational	Primary only	Yes
Rural	<100	Co-educational	Primary only	No
Rural	100+	Co-educational	Primary only	No
Rural	<100	Co-educational	Primary only	No
Rural	<100	Co-educational	Primary only	No
Rural	<30	Co-educational	Primary only	No
Rural	<100	Co-educational	Upper primary school	No
Rural	<100	Co-educational	Primary only	No
Rural	100+	Co-educational	Primary only	Yes
Rural	<100	Co-educational	Upper primary school	No
Rural	<100	Co-educational	Upper primary school	No
Rural	<30	Co-educational	Upper primary school	No
Rural	100+	Co-educational	Primary only	No
Rural	<30	Co-educational	Upper primary school	Yes
Rural	100+	Co-educational	Primary only	No
Rural	<100	Co-educational	Primary only	No
Rural	100+	Co-educational	Primary only	No
Rural	100+	Co-educational	Primary only	Yes
Rural	100+	Co-educational	Primary only	No
Rural	<100	Co-educational	Upper primary school	No
Rural	<100	Co-educational	Primary only	No
Rural	<30	Co-educational	Upper primary school	Yes
Rural	<100	Co-educational	Upper primary school	Yes
Rural	<100	Co-educational	Primary only	Yes
Rural	<100	Co-educational	Upper primary school	Yes
Rural	100+	Co-educational	Primary only	Yes
Rural	100+	Co-educational	Primary only	No
Rural	<100	Co-educational	Upper primary school	Yes
Rural	<100	Co-educational	Upper primary school	No
Rural	<100	Co-educational	Upper primary school	No
Rural	<100	Co-educational	Primary only	No
Rural	100+	Co-educational	Primary only	Yes
Rural	<100	Co-educational	Upper primary school	Yes
Rural	<100	Co-educational	Upper primary school	No
Rural	100+	Co-educational	Primary only	Yes
Rural	100+	Co-educational	Primary only	No
Rural	100+	Co-educational	Upper primary school	No
Rural	<100	Co-educational	Primary only	No
Rural	100+	Co-educational	Primary only	No
Rural	100+	Co-educational	Primary only	No
Rural	100+	Co-educational	Upper primary school	No
Rural	<100	Co-educational	Primary only	No
Rural	<30	Co-educational	Primary only	No
Rural	<100	Co-educational	Primary only	No
Rural	<100	Co-educational	Upper primary school	No
Rural	<30	Co-educational	Primary only	No
Rural	<30	Co-educational	Upper primary school	No
Rural	<30	Co-educational	Upper primary school	No
Rural	<100	Co-educational	Upper primary school	No
Rural	<100	Co-educational	Primary only	Yes
Rural	100+	Co-educational	Primary only	Yes
Rural	<100	Co-educational	Upper primary school	No
Rural	<100	Co-educational	Primary only	No
Rural	100+	Co-educational	Primary only	No
Rural	100+	Co-educational	Upper primary school	Yes
Rural	<30	Co-educational	Primary only	Yes
Rural	<100	Co-educational	Upper primary school	No
Rural	<100	Co-educational	Upper primary school	Yes
Rural	<100	Co-educational	Upper primary school	No
Rural	<100	Co-educational	Upper primary school	Yes
Rural	100+	Co-educational	Upper primary school	Yes
Rural	100+	Co-educational	Primary only	Yes
Urban	100+	Co-educational	Upper primary school	No
Rural	<100	Co-educational	Upper primary school	No
Rural	100+	Co-educational	Primary only	No
Rural	<100	Co-educational	Primary only	Yes
Urban	<100	Co-educational	Primary only	Yes
Urban	<100	Co-educational	Primary only	No
Urban	100+	Co-educational	Primary only	No
Rural	<100	Co-educational	Primary only	No
Rural	<100	Co-educational	Primary only	Yes
Rural	<100	Co-educational	Primary only	No
Rural	<100	Co-educational	Primary only	No
Rural	<100	Co-educational	Upper primary school	No
Rural	<100	Co-educational	Upper primary school	No
Rural	<100	Co-educational	Primary only	No
Rural	<100	Co-educational	Primary only	Yes
Rural	<100	Co-educational	Primary only	No
Rural	100+	Co-educational	Primary only	No
Rural	<30	Co-educational	Upper primary school	No
Rural	<100	Co-educational	Primary only	No
Rural	<30	Co-educational	Primary only	No
Rural	100+	Co-educational	Primary only	No
Rural	100+	Co-educational	Primary only	No
Rural	<100	Co-educational	Upper primary school	No
Rural	<100	Co-educational	Upper primary school	No
Rural	<100	Co-educational	Primary only	No
Rural	100+	Co-educational	Primary only	No
Rural	100+	Co-educational	Upper primary school	No
Rural	<100	Co-educational	Primary only	Yes
Rural	<100	Co-educational	Primary only	No
Rural	<100	Co-educational	Upper primary school	No
Rural	100+	Co-educational	Primary only	No
Rural	<100	Co-educational	Primary only	Yes
Rural	100+	Co-educational	Upper primary school	No
Rural	100+	Co-educational	Primary only	No
Rural	<100	Co-educational	Upper primary school	No
Rural	100+	Co-educational	Primary only	No
Rural	<100	Co-educational	Primary only	No
Rural	<100	Co-educational	Primary only	Yes
Rural	<30	Co-educational	Primary only	No
Rural	<100	Co-educational	Primary only	Yes
Rural	<100	Co-educational	Primary only	No
Rural	100+	Co-educational	Upper primary school	No
Rural	<100	Co-educational	Upper primary school	No
Rural	<30	Co-educational	Primary only	Yes
Rural	<100	Co-educational	Upper primary school	No
Rural	<30	Co-educational	Upper primary school	Yes
Rural	<100	Co-educational	Upper primary school	Yes
Rural	<100	Co-educational	Primary only	Yes
Rural	<30	Co-educational	Upper primary school	No
Rural	<100	Co-educational	Upper primary school	No
Rural	<100	Co-educational	Primary only	Yes
Rural	<100	Co-educational	Primary only	No
Rural	100+	Co-educational	Primary only	No
Rural	<100	Co-educational	Upper primary school	Yes
Rural	<30	Co-educational	Upper primary school	Yes
Rural	<30	Co-educational	Upper primary school	No
Rural	<100	Co-educational	Upper primary school	No
Rural	<100	Co-educational	Primary only	No
Rural	<100	Co-educational	Primary only	Yes
Rural	<30	Co-educational	Upper primary school	No
Rural	<100	Co-educational	Primary only	No
Rural	<30	Co-educational	Primary only	No
Rural	100+	Co-educational	Primary only	No
Rural	<30	Co-educational	Primary only	No
Rural	<100	Co-educational	Upper primary school	No
Rural	<30	Co-educational	Primary only	No
Rural	100+	Co-educational	Primary only	No
Rural	100+	Co-educational	Primary only	No
Rural	<100	Co-educational	Primary only	No
Rural	<100	Co-educational	Upper primary school	No
Rural	<30	Co-educational	Upper primary school	No
Rural	<100	Co-educational	Primary only	No
Rural	<100	Co-educational	Primary only	No
Rural	<100	Co-educational	Primary only	Yes
Rural	<30	Co-educational	Upper primary school	No
Rural	<100	Co-educational	Upper primary school	Yes
Rural	100+	Co-educational	Primary only	No
Rural	<100	Co-educational	Primary only	Yes
Rural	100+	Co-educational	Primary only	Yes
Rural	<30	Co-educational	Primary only	Yes
Rural	100+	Co-educational	Primary only	Yes
Rural	100+	Co-educational	Upper primary school	Yes
Rural	100+	Co-educational	Primary only	No
Rural	<100	Co-educational	Primary only	Yes
Rural	<30	Co-educational	Primary only	No
Rural	100+	Co-educational	Primary only	No
Rural	<100	Co-educational	Primary only	No
Rural	<30	Co-educational	Upper primary school	No
Rural	<100	Co-educational	Primary only	No
Rural	<100	Co-educational	Upper primary school	Yes
Rural	<100	Co-educational	Primary only	No
Rural	<100	Co-educational	Primary only	Yes
Rural	<100	Co-educational	Primary only	Yes
Rural	<100	Co-educational	Upper primary school	Yes
Rural	100+	Co-educational	Primary only	Yes
Rural	100+	Co-educational	Primary only	No
Rural	<30	Co-educational	Primary only	No
Rural	<30	Co-educational	Upper primary school	No
Rural	<100	Co-educational	Primary only	No
Rural	<30	Co-educational	Upper primary school	Yes
Rural	100+	Co-educational	Primary only	No
Rural	<100	Co-educational	Primary only	No
Rural	<30	Co-educational	Primary only	Yes
Rural	100+	Co-educational	Primary only	Yes
Rural	100+	Co-educational	Primary only	No
Rural	100+	Co-educational	Upper primary school	No
Rural	<100	Co-educational	Primary only	No
Rural	<100	Co-educational	Upper primary school	No
Rural	<30	Co-educational	Upper primary school	No
Rural	<100	Co-educational	Primary only	Yes
Rural	100+	Co-educational	Upper primary school	No
Rural	100+	Co-educational	Primary only	No
Rural	<100	Co-educational	Upper primary school	No
Rural	100+	Co-educational	Primary only	Yes
Rural	100+	Co-educational	Primary only	Yes
Rural	100+	Co-educational	Upper primary school	Yes
Rural	<100	Co-educational	Primary only	Yes
Rural	<30	Co-educational	Primary only	No
Rural	<100	Co-educational	Primary only	No
Rural	<30	Co-educational	Primary only	No
Rural	100+	Co-educational	Upper primary school	No
Rural	<100	Co-educational	Primary only	No
Rural	<100	Co-educational	Primary only	Yes
Rural	100+	Co-educational	Primary only	No
Rural	<100	Co-educational	Upper primary school	No
Rural	<100	Co-educational	Primary only	No
Rural	100+	Co-educational	Primary only	No
Rural	100+	Co-educational	Primary only	Yes
Rural	100+	Co-educational	Primary only	No
Rural	<100	Co-educational	Primary only	No
Rural	100+	Co-educational	Primary only	Yes
Rural	<100	Co-educational	Primary only	Yes
Rural	<100	Co-educational	Primary only	Yes
Rural	<100	Co-educational	Primary only	No
Rural	<100	Co-educational	Primary only	Yes
Rural	<100	Co-educational	Primary only	No
Rural	<100	Co-educational	Upper primary school	Yes
Rural	100+	Co-educational	Primary only	Yes
Rural	100+	Co-educational	Upper primary school	No
Rural	100+	Co-educational	Upper primary school	No
Rural	<30	Co-educational	Upper primary school	No
Rural	<100	Co-educational	Primary only	No
Rural	<100	Co-educational	Upper primary school	No
Rural	100+	Co-educational	Primary only	No
Rural	100+	Co-educational	Upper primary school	No
Rural	100+	Co-educational	Primary only	No
Rural	100+	Co-educational	Upper primary school	Yes
Rural	<100	Co-educational	Primary only	No
Rural	<100	Co-educational	Primary only	No
Rural	100+	Co-educational	Primary only	No
Rural	<100	Co-educational	Primary only	No
Rural	100+	Co-educational	Primary only	No
Rural	100+	Co-educational	Primary only	No
Rural	<100	Co-educational	Primary only	No
Rural	<100	Co-educational	Primary only	No
Rural	100+	Co-educational	Primary only	No
Rural	<100	Co-educational	Primary only	Yes
Rural	<100	Co-educational	Upper primary school	No
Rural	<100	Co-educational	Upper primary school	No
Rural	100+	Co-educational	Upper primary school	Yes
Rural	100+	Co-educational	Primary only	No
Rural	<100	Co-educational	Upper primary school	No
Rural	<100	Co-educational	Upper primary school	No
Rural	100+	Co-educational	Upper primary school	No
Rural	<100	Co-educational	Primary only	No
Rural	<100	Co-educational	Upper primary school	No
Rural	100+	Co-educational	Primary only	No
Rural	100+	Co-educational	Upper primary school	Yes
Rural	<100	Co-educational	Primary only	No
Rural	<100	Co-educational	Primary only	No
Rural	100+	Co-educational	Primary only	Yes
Rural	<100	Co-educational	Primary only	No
Rural	<100	Co-educational	Primary only	Yes
Rural	<100	Co-educational	Primary only	No
Rural	<100	Co-educational	Primary only	No
Rural	100+	Co-educational	Upper primary school	No
Rural	<100	Co-educational	Primary only	No
Rural	<100	Co-educational	Upper primary school	No
Rural	<100	Co-educational	Primary only	No
Rural	<100	Co-educational	Primary only	No
Rural	<100	Co-educational	Primary only	No
Rural	<100	Co-educational	Primary only	Yes
Rural	<100	Co-educational	Primary only	No
Rural	<30	Co-educational	Primary only	No
Rural	<30	Co-educational	Primary only	Yes
Rural	<100	Co-educational	Primary only	No
Rural	<30	Co-educational	Primary only	No
Rural	<100	Co-educational	Primary only	No
Rural	100+	Co-educational	Primary only	Yes
Rural	100+	Co-educational	Upper primary school	No
Rural	<100	Co-educational	Primary only	Yes
Rural	<30	Co-educational	Primary only	Yes
Rural	<100	Co-educational	Primary only	Yes
Rural	<30	Co-educational	Upper primary school	No
Rural	<100	Co-educational	Primary only	Yes
Rural	<100	Co-educational	Primary only	Yes
Rural	<100	Co-educational	Upper primary school	No
Rural	100+	Co-educational	Primary only	No
Rural	100+	Co-educational	Primary only	Yes
Rural	<100	Co-educational	Primary only	No
Rural	<100	Co-educational	Upper primary school	No
Rural	<30	Co-educational	Upper primary school	No
Rural	<100	Co-educational	Primary only	No
Rural	<100	Co-educational	Upper primary school	Yes
Rural	<100	Co-educational	Primary only	Yes
Rural	<30	Co-educational	Primary only	No
Rural	<100	Co-educational	Primary only	No
Rural	100+	Co-educational	Upper primary school	No
Rural	<100	Co-educational	Primary only	Yes
Rural	100+	Co-educational	Upper primary school	No
Rural	<100	Co-educational	Primary only	Yes
Rural	<100	Co-educational	Upper primary school	Yes
Rural	100+	Co-educational	Primary only	No
Rural	<30	Co-educational	Primary only	Yes
Rural	<100	Co-educational	Primary only	No
Rural	100+	Co-educational	Upper primary school	Yes
Rural	<100	Co-educational	Primary only	Yes
Rural	<100	Co-educational	Primary only	No
Rural	<30	Co-educational	Upper primary school	Yes
Rural	<100	Co-educational	Primary only	No
Rural	<100	Co-educational	Primary only	Yes
Rural	100+	Co-educational	Primary only	No
Rural	<100	Co-educational	Upper primary school	No
Rural	100+	Co-educational	Primary only	Yes
Rural	100+	Co-educational	Primary only	Yes
Rural	100+	Co-educational	Upper primary school	Yes
Rural	100+	Co-educational	Primary only	Yes
Rural	<100	Co-educational	Primary only	Yes
Rural	100+	Co-educational	Upper primary school	Yes
Rural	100+	Co-educational	Upper primary school	Yes
Rural	<100	Co-educational	Upper primary school	Yes
Rural	100+	Co-educational	Primary only	Yes
Rural	<100	Co-educational	Primary only	Yes
Rural	<100	Co-educational	Primary only	Yes
Rural	<100	Co-educational	Primary only	No
Rural	100+	Co-educational	Primary only	No
Rural	100+	Co-educational	Primary only	No
Rural	100+	Co-educational	Primary only	No
Rural	100+	Co-educational	Primary only	No
Rural	100+	Co-educational	Primary only	No
Rural	<100	Co-educational	Upper primary school	Yes
Rural	<100	Co-educational	Upper primary school	No
Rural	<100	Co-educational	Primary only	No
Rural	100+	Co-educational	Primary only	Yes
Rural	<100	Co-educational	Primary only	Yes
Rural	100+	Co-educational	Primary only	No
Rural	100+	Co-educational	Primary only	No
Rural	100+	Co-educational	Primary only	Yes
Rural	<100	Co-educational	Upper primary school	Yes
Rural	100+	Co-educational	Upper primary school	No
Rural	<100	Co-educational	Upper primary school	No
Rural	100+	Co-educational	Upper primary school	No
Rural	100+	Co-educational	Primary only	No
Rural	100+	Co-educational	Primary only	Yes
Rural	100+	Co-educational	Primary only	Yes
Rural	<100	Co-educational	Primary only	No
Rural	<100	Co-educational	Primary only	No
Rural	100+	Co-educational	Upper primary school	No
Rural	<100	Co-educational	Primary only	No
Rural	<100	Co-educational	Primary only	Yes
Rural	<100	Co-educational	Primary only	No
Rural	100+	Co-educational	Primary only	No
Rural	<100	Co-educational	Primary only	No
Rural	100+	Co-educational	Primary only	No
Rural	<100	Co-educational	Primary only	No
Rural	100+	Co-educational	Upper primary school	Yes
Rural	<100	Co-educational	Upper primary school	No
Rural	<100	Co-educational	Primary only	Yes
Rural	100+	Co-educational	Primary only	No
Rural	<100	Co-educational	Primary only	No
Rural	<100	Co-educational	Primary only	No
Rural	<100	Co-educational	Primary only	Yes
Rural	<100	Co-educational	Upper primary school	Yes
Rural	<100	Co-educational	Primary only	Yes
Rural	100+	Co-educational	Primary only	No
Rural	<100	Co-educational	Primary only	No
Rural	100+	Co-educational	Primary only	Yes
Rural	100+	Co-educational	Primary only	No
Rural	100+	Co-educational	Primary only	No
Rural	100+	Co-educational	Primary only	Yes
Rural	100+	Co-educational	Primary only	No
Rural	<100	Co-educational	Upper primary school	Yes
Rural	100+	Co-educational	Upper primary school	Yes
Rural	100+	Co-educational	Primary only	Yes
Rural	100+	Co-educational	Primary only	No
Rural	<100	Co-educational	Upper primary school	No
Rural	<30	Co-educational	Upper primary school	No
Rural	100+	Co-educational	Upper primary school	Yes
Rural	100+	Co-educational	Primary only	No
Rural	<100	Co-educational	Primary only	Yes
Rural	100+	Co-educational	Primary only	No
Rural	100+	Co-educational	Primary only	Yes
Rural	<100	Co-educational	Upper primary school	Yes
Rural	<100	Co-educational	Upper primary school	No
Rural	100+	Co-educational	Upper primary school	Yes
Rural	100+	Co-educational	Upper primary school	No
Rural	<100	Co-educational	Upper primary school	No
Rural	<100	Co-educational	Primary only	No
Rural	100+	Co-educational	Upper primary school	Yes
Rural	100+	Co-educational	Upper primary school	No
Rural	100+	Co-educational	Upper primary school	No
Rural	<100	Co-educational	Primary only	Yes
Rural	100+	Co-educational	Primary only	Yes
Urban	<100	Co-educational	Primary only	Yes
Urban	<100	Co-educational	Upper primary school	No
Rural	<100	Co-educational	Primary only	Yes
Rural	100+	Co-educational	Primary only	Yes
Rural	<100	Co-educational	Primary only	No
Rural	<100	Co-educational	Primary only	No
Rural	100+	Co-educational	Primary only	No
Rural	<30	Co-educational	Upper primary school	Yes
Rural	<100	Co-educational	Primary only	No
Rural	<100	Co-educational	Primary only	No
Rural	<100	Co-educational	Upper primary school	No
Rural	100+	Co-educational	Primary only	Yes
Rural	<100	Co-educational	Upper primary school	No
Rural	<100	Co-educational	Upper primary school	No
Rural	<100	Co-educational	Primary only	Yes
Rural	100+	Co-educational	Primary only	No
Rural	<100	Co-educational	Upper primary school	No
Rural	<100	Co-educational	Primary only	No
Rural	<100	Co-educational	Primary only	No
Rural	<100	Co-educational	Upper primary school	Yes
Rural	<100	Co-educational	Primary only	No
Rural	100+	Co-educational	Primary only	Yes
Rural	<100	Co-educational	Upper primary school	Yes
Rural	<100	Co-educational	Primary only	No
Rural	<100	Co-educational	Primary only	No
Rural	100+	Co-educational	Primary only	No
Rural	<100	Co-educational	Primary only	No
Rural	<100	Co-educational	Upper primary school	No
Rural	100+	Co-educational	Primary only	No
Rural	100+	Co-educational	Primary only	Yes
Rural	100+	Co-educational	Primary only	No
Rural	<100	Co-educational	Primary only	Yes
Rural	<100	Co-educational	Primary only	No
Rural	100+	Co-educational	Primary only	No
Rural	<100	Co-educational	Primary only	Yes
Rural	<100	Co-educational	Upper primary school	Yes
Rural	<100	Co-educational	Primary only	No
Rural	100+	Co-educational	Primary only	No
Rural	<100	Co-educational	Primary only	No
Rural	<100	Co-educational	Primary only	No
Rural	<100	Co-educational	Primary only	No
Rural	100+	Co-educational	Primary only	Yes
Rural	100+	Co-educational	Primary only	No
Rural	<100	Co-educational	Primary only	Yes
Rural	100+	Co-educational	Primary only	No
Rural	<100	Co-educational	Primary only	No
Rural	100+	Co-educational	Primary only	No
Rural	100+	Co-educational	Primary only	No
Rural	100+	Co-educational	Primary only	No
Rural	<100	Co-educational	Upper primary school	No
Rural	100+	Co-educational	Primary only	No
Rural	<100	Co-educational	Primary only	No
Rural	<100	Co-educational	Primary only	Yes
Rural	<100	Co-educational	Upper primary school	No
Rural	<100	Co-educational	Upper primary school	No
Rural	100+	Co-educational	Primary only	No
Rural	100+	Co-educational	Primary only	Yes
Rural	<100	Co-educational	Upper primary school	No
Rural	100+	Co-educational	Primary only	No
Rural	<100	Co-educational	Primary only	No
Rural	<100	Co-educational	Primary only	No
Rural	100+	Co-educational	Primary only	No
Rural	<100	Co-educational	Primary only	No
Urban	100+	Co-educational	Primary only	Yes
Rural	<100	Co-educational	Primary only	Yes
Rural	<100	Co-educational	Upper primary school	No
Rural	<100	Co-educational	Primary only	Yes
Rural	<30	Co-educational	Primary only	No
Rural	<100	Co-educational	Upper primary school	No
Rural	<100	Co-educational	Primary only	No
Rural	<100	Co-educational	Primary only	Yes
Rural	<100	Co-educational	Primary only	No
Rural	100+	Co-educational	Primary only	Yes
Rural	<100	Co-educational	Upper primary school	No
Rural	100+	Co-educational	Primary only	No
Rural	<100	Co-educational	Primary only	No
Rural	<100	Co-educational	Primary only	No
Rural	<100	Co-educational	Upper primary school	No
Rural	<100	Co-educational	Upper primary school	No
Rural	<100	Co-educational	Primary only	No
Rural	100+	Co-educational	Primary only	No
Rural	<100	Co-educational	Primary only	No
Rural	<100	Co-educational	Primary only	No
Rural	<100	Co-educational	Primary only	Yes
Rural	100+	Co-educational	Primary only	No
Rural	<30	Co-educational	Primary only	No
Rural	<30	Co-educational	Upper primary school	Yes
Rural	<100	Co-educational	Primary only	No
Rural	<100	Co-educational	Primary only	No
Rural	<100	Co-educational	Primary only	No
Rural	100+	Co-educational	Primary only	No
Rural	100+	Co-educational	Primary only	Yes
Rural	100+	Co-educational	Upper primary school	No
Rural	100+	Co-educational	Primary only	No
Rural	100+	Co-educational	Primary only	Yes
Rural	100+	Co-educational	Primary only	No
Rural	100+	Co-educational	Primary only	No
Rural	100+	Co-educational	Primary only	No
Rural	100+	Co-educational	Primary only	No
Rural	<100	Co-educational	Primary only	No
Rural	<100	Co-educational	Primary only	No
Rural	100+	Co-educational	Primary only	No
Rural	100+	Co-educational	Primary only	No
Rural	<100	Co-educational	Primary only	No
Rural	<100	Co-educational	Primary only	No
Rural	100+	Co-educational	Primary only	No
Rural	<100	Co-educational	Upper primary school	No
Rural	100+	Co-educational	Primary only	No
Rural	100+	Co-educational	Primary only	No
Rural	<100	Co-educational	Primary only	No
Rural	<100	Co-educational	Upper primary school	No
Rural	<100	Co-educational	Primary only	No
Rural	<100	Co-educational	Upper primary school	Yes
Rural	100+	Co-educational	Primary only	No
Rural	100+	Co-educational	Primary only	No
Rural	<100	Co-educational	Upper primary school	Yes
Rural	100+	Co-educational	Upper primary school	No
Rural	100+	Co-educational	Primary only	No
Rural	<100	Co-educational	Upper primary school	No
Rural	<100	Co-educational	Primary only	No
Rural	100+	Co-educational	Upper primary school	No
Rural	100+	Co-educational	Primary only	No
Rural	<100	Co-educational	Primary only	No
Rural	100+	Co-educational	Primary only	No
Rural	100+	Co-educational	Primary only	No
Rural	100+	Co-educational	Primary only	No
Rural	<30	Co-educational	Upper primary school	No
Rural	100+	Co-educational	Primary only	No
Rural	100+	Co-educational	Primary only	Yes
Rural	100+	Co-educational	Primary only	No
Rural	<100	Co-educational	Primary only	No
Rural	<100	Co-educational	Primary only	No
Rural	<100	Co-educational	Primary only	No
Rural	<100	Co-educational	Upper primary school	No
Rural	<100	Co-educational	Upper primary school	No
Rural	<100	Co-educational	Primary only	Yes
Rural	<100	Co-educational	Upper primary school	No
Rural	100+	Co-educational	Primary only	No
Rural	<100	Co-educational	Upper primary school	No
Rural	<100	Co-educational	Primary only	Yes
Rural	<100	Co-educational	Upper primary school	No
Rural	<100	Co-educational	Upper primary school	No
Rural	100+	Co-educational	Primary only	No
Rural	<100	Co-educational	Upper primary school	Yes
Rural	100+	Co-educational	Primary only	Yes
Rural	<100	Co-educational	Primary only	Yes
Rural	100+	Co-educational	Primary only	Yes
Rural	<100	Co-educational	Primary only	No
Rural	<100	Co-educational	Primary only	Yes
Rural	<100	Co-educational	Upper primary school	No
Rural	100+	Co-educational	Primary only	Yes
Rural	<100	Co-educational	Primary only	No
Rural	<100	Co-educational	Primary only	No
Rural	<100	Co-educational	Primary only	No
Rural	<30	Co-educational	Primary only	Yes
Rural	<100	Co-educational	Primary only	No
Urban	<100	Co-educational	Primary only	No
Rural	100+	Co-educational	Primary only	Yes
Rural	100+	Co-educational	Primary only	No
Rural	<100	Co-educational	Primary only	No
Rural	<100	Co-educational	Primary only	No
Rural	100+	Co-educational	Primary only	Yes
Rural	<30	Co-educational	Upper primary school	No
Rural	100+	Co-educational	Primary only	No
Rural	<30	Co-educational	Primary only	No
Rural	<100	Co-educational	Primary only	No
Rural	<100	Co-educational	Upper primary school	No
Rural	<100	Co-educational	Primary only	Yes
Rural	100+	Co-educational	Primary only	No
Rural	<100	Co-educational	Upper primary school	No
Rural	100+	Co-educational	Primary only	No
Rural	<100	Co-educational	Primary only	No
Rural	<100	Co-educational	Primary only	No
Rural	100+	Co-educational	Primary only	No
Rural	<100	Co-educational	Primary only	No
Rural	100+	Co-educational	Primary only	No
Rural	<100	Co-educational	Primary only	No
Rural	<100	Co-educational	Upper primary school	Yes
Rural	<100	Co-educational	Primary only	Yes
Rural	<100	Co-educational	Primary only	No
Rural	<100	Co-educational	Primary only	No
Rural	100+	Co-educational	Primary only	No
Rural	100+	Co-educational	Primary only	Yes
Rural	100+	Co-educational	Primary only	No
Rural	100+	Co-educational	Primary only	Yes
Rural	<100	Co-educational	Upper primary school	No
Rural	100+	Co-educational	Upper primary school	No
Rural	100+	Co-educational	Primary only	No
Rural	100+	Co-educational	Primary only	No
Rural	100+	Co-educational	Primary only	No
Rural	100+	Co-educational	Primary only	No
Rural	<100	Co-educational	Primary only	Yes
Rural	<100	Co-educational	Primary only	No
Rural	<100	Co-educational	Upper primary school	No
Rural	100+	Co-educational	Upper primary school	No
Rural	100+	Co-educational	Primary only	No
Rural	<100	Co-educational	Upper primary school	No
Rural	100+	Co-educational	Primary only	No
Rural	<100	Co-educational	Upper primary school	No
Rural	100+	Co-educational	Primary only	Yes
Rural	100+	Co-educational	Primary only	Yes
Rural	100+	Co-educational	Primary only	Yes
Rural	<30	Co-educational	Primary only	No
Rural	<100	Co-educational	Primary only	Yes
Rural	<100	Co-educational	Primary only	Yes
Rural	<100	Co-educational	Primary only	No
Rural	<100	Co-educational	Primary only	No
Rural	<100	Co-educational	Primary only	No
Rural	<100	Co-educational	Primary only	No
Rural	100+	Co-educational	Primary only	Yes
Rural	<100	Co-educational	Primary only	Yes
Rural	100+	Co-educational	Primary only	No
Rural	<100	Co-educational	Primary only	Yes
Rural	100+	Co-educational	Primary only	Yes
Rural	<30	Co-educational	Upper primary school	No
Rural	<100	Co-educational	Primary only	No
Rural	100+	Co-educational	Primary only	No
Rural	100+	Co-educational	Primary only	No
Rural	<100	Co-educational	Primary only	No
Rural	<100	Co-educational	Primary only	Yes
Rural	<100	Co-educational	Primary only	No
Rural	<100	Co-educational	Primary only	No
Rural	<100	Co-educational	Primary only	No
Rural	<30	Co-educational	Primary only	Yes
Rural	100+	Co-educational	Primary only	No
Rural	<100	Co-educational	Upper primary school	No
Rural	100+	Co-educational	Primary only	Yes
Rural	100+	Co-educational	Upper primary school	No
Rural	100+	Co-educational	Upper primary school	No
Rural	100+	Co-educational	Upper primary school	No
Rural	100+	Co-educational	Upper primary school	No
Rural	100+	Co-educational	Primary only	No
Rural	100+	Co-educational	Primary only	Yes
Rural	100+	Co-educational	Primary only	No
Rural	100+	Co-educational	Upper primary school	No
Rural	100+	Co-educational	Upper primary school	No
Rural	100+	Co-educational	Upper primary school	Yes
Rural	100+	Co-educational	Upper primary school	No
Rural	100+	Co-educational	Primary only	No
Urban	100+	Co-educational	Primary with upper primary school	Yes
Urban	<100	Co-educational	Primary only	Yes
Urban	100+	Co-educational	Upper primary school	Yes
Urban	100+	Co-educational	Primary only	No
Rural	<100	Co-educational	Primary only	Yes
Rural	100+	Co-educational	Upper primary school	No
Rural	100+	Co-educational	Primary only	Yes
Rural	<100	Co-educational	Upper primary school	No
Rural	100+	Co-educational	Primary only	No
Rural	<100	Co-educational	Primary only	No
Rural	<100	Co-educational	Upper primary school	No
Rural	<100	Co-educational	Primary only	No
Rural	<100	Co-educational	Primary only	Yes
Rural	100+	Co-educational	Upper primary school	Yes
Rural	<100	Co-educational	Upper primary school	No
Rural	<100	Co-educational	Primary only	No
Rural	<100	Co-educational	Upper primary school	No
Rural	<100	Co-educational	Upper primary school	No
Rural	100+	Co-educational	Upper primary school	No
Rural	100+	Co-educational	Primary only	No
Rural	100+	Co-educational	Primary only	Yes
Rural	<100	Co-educational	Upper primary school	No
Rural	<30	Co-educational	Upper primary school	No
Rural	100+	Co-educational	Primary only	No
Rural	100+	Co-educational	Upper primary school	No
Rural	<100	Co-educational	Upper primary school	No
Rural	100+	Co-educational	Upper primary school	Yes
Rural	<100	Co-educational	Primary only	No
Rural	<100	Co-educational	Primary only	Yes
Rural	100+	Co-educational	Primary only	No
Urban	100+	Co-educational	Primary only	Yes
Urban	100+	Co-educational	Primary only	Yes
Rural	100+	Co-educational	Upper primary school	Yes
Rural	100+	Co-educational	Primary only	Yes
Rural	<100	Co-educational	Upper primary school	No
Rural	100+	Co-educational	Primary only	No
Rural	<100	Co-educational	Primary only	No
Rural	<100	Co-educational	Primary only	No
Rural	<100	Co-educational	Upper primary school	Yes
Rural	<100	Co-educational	Upper primary school	No
Rural	100+	Co-educational	Primary only	No
Rural	100+	Co-educational	Primary only	No
Rural	100+	Co-educational	Upper primary school	Yes
Rural	100+	Co-educational	Primary only	No
Rural	100+	Co-educational	Upper primary school	No
Rural	100+	Co-educational	Primary only	No
Rural	<100	Co-educational	Upper primary school	No
Rural	100+	Co-educational	Primary only	No
Rural	100+	Co-educational	Upper primary school	Yes
Rural	100+	Co-educational	Primary only	Yes
Rural	100+	Co-educational	Primary only	No
Rural	100+	Co-educational	Primary only	Yes
Rural	100+	Co-educational	Primary only	No
Rural	100+	Co-educational	Primary only	No
Rural	<100	Co-educational	Primary only	No
Rural	100+	Co-educational	Upper primary school	No
Rural	100+	Co-educational	Upper primary school	Yes
Rural	<30	Co-educational	Upper primary school	No
Rural	100+	Co-educational	Primary only	Yes
Rural	100+	Co-educational	Upper primary school	No
Rural	100+	Co-educational	Primary only	No
Rural	100+	Co-educational	Upper primary school	No
Rural	100+	Co-educational	Primary only	Yes
Rural	100+	Co-educational	Primary only	Yes
Rural	100+	Co-educational	Primary only	Yes
Rural	100+	Co-educational	Primary only	No
Rural	100+	Co-educational	Primary only	Yes
Rural	100+	Co-educational	Primary only	No
Rural	100+	Co-educational	Primary only	Yes
Rural	<100	Co-educational	Primary only	Yes
Rural	<30	Co-educational	Upper primary school	No
Rural	<100	Co-educational	Primary only	No
Rural	100+	Co-educational	Upper primary school	No
Rural	100+	Co-educational	Primary only	Yes
Rural	<100	Co-educational	Primary only	No
Rural	100+	Co-educational	Primary only	No
Rural	100+	Co-educational	Primary only	No
Rural	100+	Co-educational	Upper primary school	No
Rural	100+	Co-educational	Primary only	No
Rural	<100	Co-educational	Primary only	No
Rural	<100	Co-educational	Upper primary school	No
Rural	100+	Co-educational	Primary only	No
Rural	100+	Co-educational	Upper primary school	Yes
Rural	100+	Co-educational	Primary only	No
Rural	100+	Co-educational	Primary only	No
Rural	<100	Co-educational	Upper primary school	Yes
Rural	<100	Co-educational	Primary only	No
Rural	100+	Co-educational	Primary only	Yes
Rural	100+	Co-educational	Primary only	No
Rural	100+	Co-educational	Primary only	Yes
Rural	100+	Co-educational	Primary only	Yes
Rural	100+	Co-educational	Upper primary school	No
Rural	100+	Co-educational	Primary only	No
Rural	100+	Co-educational	Primary only	No
Rural	<100	Co-educational	Upper primary school	No
Rural	100+	Co-educational	Primary only	No
Rural	100+	Co-educational	Primary only	No
Rural	100+	Co-educational	Primary only	No
Rural	<100	Co-educational	Upper primary school	Yes
Rural	<100	Co-educational	Primary only	No
Rural	100+	Co-educational	Primary only	No
Rural	<100	Co-educational	Upper primary school	Yes
Rural	100+	Co-educational	Primary only	No
Rural	100+	Co-educational	Primary only	Yes
Rural	<100	Co-educational	Upper primary school	No
Rural	<100	Co-educational	Upper primary school	No
Rural	<100	Co-educational	Upper primary school	No
Rural	100+	Co-educational	Upper primary school	No
Rural	<100	Co-educational	Upper primary school	No
Rural	<100	Co-educational	Upper primary school	No
Rural	<30	Co-educational	Upper primary school	No
Rural	<100	Co-educational	Primary only	Yes
Rural	100+	Co-educational	Primary only	No
Rural	<100	Co-educational	Upper primary school	No
Rural	100+	Co-educational	Upper primary school	No
Rural	100+	Co-educational	Upper primary school	No
Rural	<100	Co-educational	Upper primary school	Yes
Rural	<100	Co-educational	Upper primary school	No
Rural	100+	Co-educational	Primary only	Yes
Rural	100+	Co-educational	Primary only	No
Rural	100+	Co-educational	Primary only	No
Rural	<100	Co-educational	Primary only	No
Urban	100+	Co-educational	Upper primary school	Yes
Rural	100+	Co-educational	Primary only	No
Rural	100+	Co-educational	Upper primary school	No
Rural	100+	Co-educational	Primary only	No
Rural	100+	Co-educational	Primary only	Yes
Rural	100+	Co-educational	Primary only	No
Rural	<100	Co-educational	Primary only	No
Rural	<100	Co-educational	Primary only	No
Rural	<100	Co-educational	Primary only	Yes
Rural	<100	Co-educational	Primary only	No
Rural	<100	Co-educational	Primary only	No
Rural	100+	Co-educational	Primary only	No
Rural	100+	Co-educational	Primary only	No
Rural	<100	Co-educational	Upper primary school	Yes
Rural	100+	Co-educational	Primary only	Yes
Rural	100+	Co-educational	Upper primary school	No
Rural	100+	Co-educational	Primary only	No
Rural	<100	Co-educational	Primary only	No
Rural	<100	Co-educational	Primary only	No
Rural	<100	Co-educational	Primary only	No
Rural	100+	Co-educational	Primary only	No
Rural	100+	Co-educational	Primary only	No
Rural	100+	Co-educational	Upper primary school	Yes
Rural	100+	Co-educational	Primary only	Yes
Rural	100+	Co-educational	Primary only	No
Rural	100+	Co-educational	Primary only	No
Rural	<100	Co-educational	Primary only	No
Rural	100+	Co-educational	Primary only	Yes
Rural	<100	Co-educational	Upper primary school	Yes
Rural	<100	Co-educational	Primary only	Yes
Rural	100+	Co-educational	Primary only	No
Rural	100+	Co-educational	Primary only	Yes
Rural	100+	Co-educational	Primary only	Yes
Rural	100+	Co-educational	Primary only	Yes
Rural	100+	Co-educational	Upper primary school	No
Rural	<100	Co-educational	Primary only	No
Rural	<100	Co-educational	Primary only	Yes
Rural	<100	Co-educational	Primary only	No
Rural	<100	Co-educational	Primary only	No
Rural	<100	Co-educational	Upper primary school	No
Rural	100+	Co-educational	Primary only	Yes
Rural	<100	Co-educational	Primary only	No
Rural	100+	Co-educational	Upper primary school	Yes
Rural	100+	Co-educational	Upper primary school	Yes
Rural	<100	Co-educational	Upper primary school	Yes
Rural	100+	Co-educational	Primary only	No
Rural	<100	Co-educational	Primary only	Yes
Rural	100+	Co-educational	Upper primary school	No
Rural	100+	Co-educational	Primary only	No
Rural	<100	Co-educational	Primary only	No
Rural	100+	Co-educational	Upper primary school	No
Rural	<100	Co-educational	Upper primary school	Yes
Rural	<100	Co-educational	Upper primary school	No
Rural	100+	Co-educational	Primary only	No
Rural	<30	Co-educational	Upper primary school	No
Rural	<100	Co-educational	Upper primary school	No
Rural	<100	Co-educational	Primary only	No
Rural	<100	Co-educational	Primary only	No
Rural	100+	Co-educational	Primary only	No
Rural	100+	Co-educational	Upper primary school	No
Rural	100+	Co-educational	Primary only	Yes
Rural	<100	Co-educational	Primary only	No
Rural	<100	Co-educational	Primary only	Yes
Rural	<100	Co-educational	Primary only	No
Rural	<100	Co-educational	Upper primary school	No
Rural	<100	Co-educational	Upper primary school	No
Rural	100+	Co-educational	Primary only	Yes
Rural	100+	Co-educational	Upper primary school	No
Rural	100+	Co-educational	Primary only	No
Rural	<100	Co-educational	Primary only	No
Rural	100+	Co-educational	Upper primary school	No
Rural	100+	Co-educational	Upper primary school	No
Rural	<100	Co-educational	Primary only	No
Rural	<100	Co-educational	Primary only	No
Rural	<100	Co-educational	Upper primary school	No
Rural	<100	Co-educational	Primary only	No
Rural	100+	Co-educational	Upper primary school	No
Rural	100+	Co-educational	Upper primary school	No
Rural	<100	Co-educational	Primary only	Yes
Rural	100+	Co-educational	Primary only	Yes
Rural	100+	Co-educational	Primary only	No
Rural	100+	Co-educational	Primary only	No
Rural	100+	Co-educational	Primary only	No
Rural	100+	Co-educational	Upper primary school	No
Rural	<100	Co-educational	Primary only	Yes
Rural	<30	Co-educational	Upper primary school	Yes
Rural	100+	Co-educational	Primary only	No
Rural	<100	Co-educational	Primary only	No
Rural	<100	Co-educational	Upper primary school	No
Rural	<100	Co-educational	Upper primary school	Yes
Rural	<100	Co-educational	Primary only	No
Rural	<100	Co-educational	Primary only	No
Rural	<100	Co-educational	Primary only	Yes
Rural	<100	Co-educational	Upper primary school	No
Rural	100+	Co-educational	Primary only	No
Rural	<100	Co-educational	Primary only	No
Rural	<100	Co-educational	Primary only	No
Rural	<100	Co-educational	Upper primary school	No
Rural	100+	Co-educational	Upper primary school	No
Rural	100+	Co-educational	Upper primary school	No
Rural	<100	Co-educational	Primary only	No
Rural	100+	Co-educational	Upper primary school	No
Rural	100+	Co-educational	Primary only	Yes
Rural	<100	Co-educational	Primary only	Yes
Rural	<100	Co-educational	Primary only	No
Rural	100+	Co-educational	Primary only	No
Rural	<100	Co-educational	Primary only	No
Rural	<100	Co-educational	Primary only	No
Rural	100+	Co-educational	Upper primary school	Yes
Rural	100+	Co-educational	Primary only	No
Rural	<100	Co-educational	Primary only	No
Rural	<100	Co-educational	Primary only	Yes
Rural	<100	Co-educational	Primary only	No
Rural	100+	Co-educational	Upper primary school	No
Rural	<100	Co-educational	Upper primary school	Yes
Rural	<100	Co-educational	Primary only	No
Rural	100+	Co-educational	Upper primary school	Yes
Rural	<100	Co-educational	Primary only	No
Rural	<100	Co-educational	Upper primary school	No
Rural	<100	Co-educational	Primary only	Yes
Rural	100+	Co-educational	Upper primary school	Yes
Rural	100+	Co-educational	Upper primary school	Yes
Rural	<100	Co-educational	Primary only	No
Rural	<100	Co-educational	Primary only	Yes
Rural	<100	Co-educational	Upper primary school	No
Rural	100+	Co-educational	Upper primary school	No
Rural	100+	Co-educational	Primary only	Yes
Rural	100+	Co-educational	Upper primary school	No
Rural	<100	Co-educational	Primary only	No
Rural	100+	Co-educational	Upper primary school	Yes
Rural	<100	Co-educational	Primary only	Yes
Rural	100+	Co-educational	Primary only	No
Rural	100+	Co-educational	Upper primary school	Yes
Rural	<100	Co-educational	Primary only	No
Rural	100+	Co-educational	Upper primary school	Yes
Rural	100+	Co-educational	Primary only	Yes
Rural	<100	Co-educational	Primary only	Yes
Rural	100+	Co-educational	Upper primary school	Yes
Rural	<100	Co-educational	Upper primary school	Yes
Rural	100+	Co-educational	Primary only	No
Rural	<100	Co-educational	Primary only	Yes
Rural	100+	Co-educational	Primary only	No
Rural	100+	Co-educational	Upper primary school	No
Rural	<100	Co-educational	Primary only	No
Rural	<100	Co-educational	Primary only	Yes
Rural	<100	Co-educational	Primary only	No
Rural	100+	Co-educational	Primary only	No
Rural	100+	Co-educational	Primary only	Yes
Rural	<100	Co-educational	Primary only	Yes
Rural	<100	Co-educational	Upper primary school	Yes
Rural	<100	Co-educational	Primary only	No
Rural	<100	Co-educational	Primary only	Yes
Rural	<100	Co-educational	Primary only	No
Rural	<30	Co-educational	Primary only	Yes
Rural	100+	Co-educational	Upper primary school	Yes
Rural	<100	Co-educational	Primary only	Yes
Rural	<100	Co-educational	Upper primary school	Yes
Rural	100+	Co-educational	Upper primary school	No
Rural	<100	Co-educational	Upper primary school	No
Rural	<100	Co-educational	Primary only	No
Rural	100+	Co-educational	Upper primary school	No
Rural	100+	Co-educational	Primary only	Yes
Rural	100+	Co-educational	Upper primary school	No
Rural	<100	Co-educational	Primary only	No
Rural	<100	Co-educational	Primary only	Yes
Rural	<100	Co-educational	Primary only	Yes
Rural	<100	Co-educational	Upper primary school	No
Rural	<100	Co-educational	Primary only	No
Rural	100+	Co-educational	Upper primary school	No
Rural	<100	Co-educational	Upper primary school	Yes
Rural	<100	Co-educational	Primary only	No
Rural	<100	Co-educational	Upper primary school	No
Rural	<100	Co-educational	Primary only	No
Rural	100+	Co-educational	Primary only	No
Rural	<30	Co-educational	Primary only	No
Rural	100+	Co-educational	Primary only	No
Rural	<100	Co-educational	Primary only	No
Rural	<100	Co-educational	Primary only	Yes
Rural	100+	Co-educational	Primary only	Yes
Rural	<100	Co-educational	Primary only	No
Rural	<100	Co-educational	Primary only	No
Rural	<100	Co-educational	Primary only	Yes
Rural	<100	Co-educational	Upper primary school	No
Rural	<100	Co-educational	Primary only	Yes
Rural	100+	Co-educational	Primary only	Yes
Rural	<100	Co-educational	Primary only	No
Rural	100+	Co-educational	Primary only	No
Rural	<100	Co-educational	Primary only	No
Rural	100+	Co-educational	Primary only	No
Rural	100+	Co-educational	Upper primary school	No
Rural	100+	Co-educational	Primary only	Yes
Rural	<100	Co-educational	Primary only	No
Rural	100+	Co-educational	Primary only	No
Rural	<100	Co-educational	Primary only	No
Rural	100+	Co-educational	Upper primary school	Yes
Rural	100+	Co-educational	Primary only	No
Rural	<100	Co-educational	Primary only	No
Rural	<100	Co-educational	Primary only	No
Rural	<100	Co-educational	Primary only	No
Rural	<100	Co-educational	Primary only	No
Rural	<100	Co-educational	Primary only	No
Rural	100+	Co-educational	Primary only	No
Rural	<100	Co-educational	Primary only	No
Rural	100+	Co-educational	Primary only	Yes
Rural	100+	Co-educational	Upper primary school	Yes
Rural	100+	Co-educational	Primary only	No
Rural	<100	Co-educational	Primary only	No
Rural	<30	Co-educational	Upper primary school	No
Rural	<100	Co-educational	Primary only	No
Rural	<100	Co-educational	Primary only	No
Rural	<100	Co-educational	Primary only	Yes
Rural	100+	Co-educational	Upper primary school	No
Rural	100+	Co-educational	Primary only	No
Rural	<100	Co-educational	Upper primary school	No
Rural	100+	Co-educational	Primary only	No
Rural	100+	Co-educational	Upper primary school	Yes
Rural	100+	Co-educational	Upper primary school	Yes
Rural	100+	Co-educational	Upper primary school	Yes
Rural	<100	Co-educational	Primary only	No
Rural	<100	Co-educational	Primary only	Yes
Rural	<100	Co-educational	Primary only	No
Rural	<100	Co-educational	Primary only	No
Rural	100+	Co-educational	Primary only	No
Rural	100+	Co-educational	Primary only	Yes
Rural	100+	Co-educational	Upper primary school	No
Rural	100+	Co-educational	Primary only	Yes
Rural	100+	Co-educational	Primary only	No
Rural	<100	Co-educational	Primary only	No
Rural	100+	Co-educational	Primary only	Yes
Rural	100+	Co-educational	Upper primary school	Yes
Rural	<100	Co-educational	Primary only	Yes
Rural	<100	Co-educational	Primary only	No
Rural	100+	Co-educational	Primary only	No
Rural	100+	Co-educational	Upper primary school	Yes
Rural	<100	Co-educational	Primary only	No
Rural	100+	Co-educational	Upper primary school	No
Rural	100+	Co-educational	Primary only	Yes
Rural	100+	Co-educational	Upper primary school	No
Rural	<100	Co-educational	Primary only	Yes
Rural	<100	Co-educational	Upper primary school	No
Rural	<100	Co-educational	Primary only	Yes
Rural	<100	Co-educational	Primary only	Yes
Rural	<100	Co-educational	Primary only	No
Rural	<100	Co-educational	Primary only	No
Rural	<100	Co-educational	Primary only	Yes
Rural	<100	Co-educational	Primary only	No
Rural	100+	Co-educational	Primary only	No
Rural	<100	Co-educational	Primary only	No
Rural	100+	Co-educational	Upper primary school	No
Rural	100+	Co-educational	Primary only	Yes
Rural	<100	Co-educational	Primary only	No
Rural	100+	Co-educational	Upper primary school	No
Rural	<100	Co-educational	Primary only	No
Rural	<100	Co-educational	Upper primary school	Yes
Rural	<100	Co-educational	Upper primary school	Yes
Rural	<100	Co-educational	Primary only	Yes
Rural	<100	Co-educational	Primary only	No
Rural	100+	Co-educational	Primary only	No
Rural	<100	Co-educational	Primary only	Yes
Rural	<100	Co-educational	Primary only	No
Rural	100+	Co-educational	Primary only	No
Rural	100+	Co-educational	Upper primary school	No
Rural	100+	Co-educational	Primary only	Yes
Rural	100+	Co-educational	Upper primary school	Yes
Rural	<100	Co-educational	Primary only	No
Rural	<100	Co-educational	Primary only	No
Rural	100+	Co-educational	Primary only	Yes
Rural	<100	Co-educational	Primary only	Yes
Rural	100+	Co-educational	Upper primary school	Yes
Rural	100+	Co-educational	Upper primary school	No
Rural	100+	Co-educational	Primary only	No
Rural	100+	Co-educational	Primary only	No
Rural	<100	Co-educational	Primary only	Yes
Rural	100+	Co-educational	Primary only	Yes
Rural	<100	Co-educational	Primary only	No
Rural	<100	Co-educational	Primary only	No
Rural	100+	Co-educational	Primary only	No
Rural	<100	Co-educational	Primary only	Yes
Rural	100+	Co-educational	Upper primary school	No
Rural	<100	Co-educational	Primary only	No
Rural	100+	Co-educational	Primary only	No
Rural	100+	Co-educational	Primary only	No
Rural	100+	Co-educational	Primary only	Yes
Rural	<100	Co-educational	Primary only	Yes
Rural	100+	Co-educational	Upper primary school	Yes
Rural	<100	Co-educational	Primary only	Yes
Rural	<100	Co-educational	Primary only	Yes
Rural	<100	Co-educational	Primary only	No
Rural	100+	Co-educational	Primary only	Yes
Rural	<100	Co-educational	Upper primary school	No
Rural	<100	Co-educational	Primary only	No
Rural	<100	Co-educational	Upper primary school	No
Rural	<100	Co-educational	Primary only	Yes
Rural	100+	Co-educational	Primary only	No
Rural	100+	Co-educational	Primary only	No
Rural	<100	Co-educational	Upper primary school	Yes
Rural	100+	Co-educational	Primary only	No
Rural	<100	Co-educational	Upper primary school	Yes
Rural	100+	Co-educational	Primary only	Yes
Rural	100+	Co-educational	Primary only	No
Rural	100+	Co-educational	Primary only	Yes
Rural	100+	Co-educational	Upper primary school	No
Rural	100+	Co-educational	Primary only	No
Rural	<100	Co-educational	Primary only	No
Rural	<30	Co-educational	Primary only	Yes
Rural	<100	Co-educational	Primary only	No
Rural	<100	Co-educational	Primary only	Yes
Rural	<100	Co-educational	Primary only	Yes
Rural	100+	Co-educational	Primary only	Yes
Rural	100+	Co-educational	Upper primary school	Yes
Rural	<100	Co-educational	Primary only	Yes
Rural	<100	Co-educational	Upper primary school	No
Rural	<100	Co-educational	Primary only	Yes
Rural	<100	Co-educational	Primary only	Yes
Rural	100+	Co-educational	Primary only	Yes
Rural	<100	Co-educational	Primary only	No
Rural	<100	Co-educational	Primary only	No
Rural	100+	Co-educational	Primary only	No
Rural	<100	Co-educational	Primary only	No
Rural	100+	Co-educational	Primary only	Yes
Rural	100+	Co-educational	Primary only	Yes
Rural	100+	Co-educational	Upper primary school	No
Rural	<100	Co-educational	Upper primary school	Yes
Rural	100+	Co-educational	Primary only	No
Rural	<100	Co-educational	Upper primary school	No
Rural	<100	Co-educational	Upper primary school	No
Rural	100+	Co-educational	Primary only	No
Rural	100+	Co-educational	Upper primary school	Yes
Rural	100+	Co-educational	Primary only	No
Rural	100+	Co-educational	Upper primary school	No
Rural	100+	Co-educational	Primary only	No
Rural	<100	Co-educational	Upper primary school	Yes
Rural	<100	Co-educational	Upper primary school	Yes
Rural	100+	Co-educational	Upper primary school	Yes
Rural	<100	Co-educational	Primary only	Yes
Rural	<100	Co-educational	Upper primary school	Yes
Rural	<100	Co-educational	Primary only	Yes
Rural	100+	Co-educational	Upper primary school	Yes
Rural	<100	Co-educational	Primary only	No
Rural	100+	Co-educational	Upper primary school	No
Rural	<100	Co-educational	Primary only	Yes
Rural	100+	Co-educational	Primary only	Yes
Rural	<100	Co-educational	Primary only	No
Rural	<100	Co-educational	Primary only	Yes
Rural	100+	Co-educational	Upper primary school	Yes
Rural	<100	Co-educational	Primary only	Yes
Rural	<100	Co-educational	Primary only	No
Rural	<100	Co-educational	Primary only	No
Rural	<30	Co-educational	Primary only	No
Rural	<100	Co-educational	Upper primary school	Yes
Rural	100+	Co-educational	Primary only	Yes
Rural	100+	Co-educational	Primary only	Yes
Rural	<100	Co-educational	Primary only	No
Rural	<100	Co-educational	Primary only	Yes
Rural	<100	Co-educational	Upper primary school	No
Rural	<100	Co-educational	Primary only	Yes
Rural	<100	Co-educational	Upper primary school	No
Rural	100+	Co-educational	Primary only	Yes
Rural	100+	Co-educational	Primary only	No
Rural	<100	Co-educational	Primary only	No
Rural	<100	Co-educational	Primary only	No
Rural	<100	Co-educational	Primary only	Yes
Rural	<100	Co-educational	Primary only	Yes
Rural	<100	Co-educational	Primary only	Yes
Rural	<100	Co-educational	Upper primary school	No
Rural	<100	Co-educational	Primary only	No
Rural	100+	Co-educational	Primary only	Yes
Rural	<100	Co-educational	Upper primary school	Yes
Rural	<100	Co-educational	Primary only	No
Rural	100+	Co-educational	Upper primary school	No
Rural	100+	Co-educational	Upper primary school	No
Rural	<100	Co-educational	Upper primary school	Yes
Rural	100+	Co-educational	Upper primary school	Yes
Rural	100+	Co-educational	Upper primary school	No
Urban	100+	Boys	Upper primary, secondary and higher secondary	Yes
Urban	<100	Co-educational	Upper primary school	No
Urban	<100	Co-educational	Upper primary school	Yes
Urban	<100	Co-educational	Primary only	No
Urban	<100	Co-educational	Primary only	No
Rural	100+	Co-educational	Primary only	Yes
Rural	<100	Co-educational	Primary only	No
Rural	100+	Co-educational	Primary only	No
Rural	100+	Co-educational	Primary only	Yes
Rural	<100	Co-educational	Primary only	No
Rural	100+	Co-educational	Primary only	Yes
Rural	<100	Co-educational	Primary only	No
Rural	100+	Co-educational	Upper primary school	Yes
Rural	100+	Co-educational	Primary only	Yes
Rural	100+	Co-educational	Upper primary school	Yes
Rural	100+	Co-educational	Primary only	No
Rural	100+	Co-educational	Primary only	No
Rural	100+	Co-educational	Primary only	Yes
Rural	<100	Co-educational	Primary only	No
Rural	<100	Co-educational	Upper primary school	No
Rural	100+	Co-educational	Primary only	No
Rural	100+	Co-educational	Primary only	No
Rural	100+	Co-educational	Primary only	Yes
Rural	<100	Co-educational	Primary only	No
Rural	100+	Co-educational	Primary only	No
Rural	100+	Co-educational	Primary only	No
Rural	100+	Co-educational	Primary only	Yes
Rural	<100	Co-educational	Upper primary school	Yes
Rural	100+	Co-educational	Primary only	Yes
Rural	100+	Co-educational	Primary only	Yes
Rural	100+	Co-educational	Primary only	Yes
Rural	100+	Co-educational	Upper primary school	No
Rural	<30	Co-educational	Primary only	No
Rural	<30	Co-educational	Primary only	No
Rural	100+	Co-educational	Upper primary school	No
Rural	<100	Co-educational	Primary only	No
Rural	100+	Co-educational	Primary only	No
Rural	100+	Co-educational	Primary only	No
Rural	<100	Co-educational	Primary only	No
Rural	100+	Co-educational	Primary only	Yes
Rural	100+	Co-educational	Primary only	Yes
Rural	<100	Co-educational	Primary only	No
Rural	<100	Co-educational	Primary only	No
Rural	100+	Co-educational	Primary only	No
Rural	100+	Co-educational	Primary only	No
Rural	100+	Co-educational	Primary only	No
Rural	100+	Co-educational	Primary only	No
Rural	100+	Co-educational	Primary only	No
Rural	100+	Co-educational	Primary only	Yes
Rural	100+	Co-educational	Primary only	No
Rural	100+	Co-educational	Primary only	Yes
Rural	<100	Co-educational	Upper primary school	Yes
Rural	100+	Co-educational	Primary only	No
Rural	<100	Co-educational	Upper primary school	Yes
Rural	100+	Co-educational	Primary only	No
Rural	100+	Co-educational	Primary only	No
Rural	100+	Co-educational	Primary only	No
Rural	<100	Co-educational	Upper primary school	Yes
Rural	100+	Co-educational	Upper primary school	Yes
Rural	100+	Co-educational	Upper primary school	No
Rural	<100	Co-educational	Primary only	Yes
Rural	<100	Co-educational	Primary only	No
Rural	<100	Co-educational	Primary only	No
Rural	100+	Co-educational	Primary only	No
Rural	<100	Co-educational	Primary only	Yes
Rural	<100	Co-educational	Primary only	No
Rural	100+	Co-educational	Primary only	No
Rural	<100	Co-educational	Primary only	No
Rural	<100	Co-educational	Primary only	No
Rural	<100	Co-educational	Primary only	No
Rural	<100	Co-educational	Primary only	No
Rural	<100	Co-educational	Primary only	No
Rural	100+	Co-educational	Primary only	No
Rural	100+	Co-educational	Primary only	No
Rural	<100	Co-educational	Primary only	Yes
Rural	100+	Co-educational	Upper primary school	No
Rural	100+	Co-educational	Primary only	Yes
Rural	100+	Co-educational	Primary only	No
Rural	100+	Co-educational	Primary only	No
Rural	<100	Girls	Upper primary school	No
Rural	100+	Co-educational	Upper primary, secondary and higher secondary	No
Rural	100+	Co-educational	Primary only	No
Rural	100+	Co-educational	Primary only	Yes
Rural	<100	Co-educational	Upper primary school	No
Rural	100+	Co-educational	Primary only	No
Rural	100+	Co-educational	Primary only	No
Rural	100+	Co-educational	Primary only	Yes
Rural	100+	Co-educational	Primary only	No
Rural	100+	Co-educational	Primary only	Yes
Rural	<100	Co-educational	Primary only	No
Rural	<100	Co-educational	Primary only	No
Rural	<100	Co-educational	Primary only	No
Rural	100+	Co-educational	Upper primary school	No
Rural	<100	Co-educational	Primary only	Yes
Rural	<100	Co-educational	Primary only	No
Rural	<100	Co-educational	Primary only	No
Rural	<100	Co-educational	Primary only	No
Rural	<100	Co-educational	Primary only	No
Rural	<100	Co-educational	Primary only	Yes
Rural	<30	Co-educational	Upper primary school	Yes
Rural	100+	Co-educational	Primary only	No
Rural	<100	Co-educational	Primary only	No
Rural	<100	Co-educational	Primary only	No
Rural	100+	Co-educational	Primary only	Yes
Rural	<100	Co-educational	Upper primary school	No
Rural	<100	Co-educational	Primary only	Yes
Rural	100+	Co-educational	Primary only	Yes
Rural	<100	Co-educational	Primary only	No
Rural	100+	Co-educational	Primary only	No
Rural	<100	Co-educational	Primary only	No
Rural	<100	Co-educational	Primary only	Yes
Rural	<100	Co-educational	Primary only	Yes
Rural	100+	Co-educational	Primary only	No
Rural	100+	Co-educational	Upper primary, secondary and higher secondary	No
Rural	100+	Co-educational	Primary only	Yes
Rural	100+	Co-educational	Upper primary school	No
Rural	100+	Co-educational	Upper primary school	No
Rural	100+	Co-educational	Primary only	No
Rural	100+	Co-educational	Primary only	No
Rural	<100	Co-educational	Primary only	Yes
Rural	100+	Co-educational	Primary only	No
Rural	100+	Co-educational	Primary only	No
Rural	100+	Co-educational	Primary only	No
Rural	100+	Co-educational	Primary only	No
Rural	100+	Co-educational	Upper primary, secondary and higher secondary	No
Rural	100+	Co-educational	Primary only	No
Rural	100+	Co-educational	Primary only	No
Rural	100+	Co-educational	Upper primary school	No
Rural	<100	Co-educational	Primary only	No
Rural	<100	Co-educational	Primary only	Yes
Rural	<100	Co-educational	Upper primary school	Yes
Rural	100+	Co-educational	Primary only	No
Rural	100+	Girls	Upper primary, secondary and higher secondary	No
Rural	<100	Co-educational	Primary only	No
Rural	<100	Co-educational	Primary only	No
Rural	<100	Co-educational	Upper primary school	No
Rural	<100	Co-educational	Primary only	No
Rural	<100	Co-educational	Primary only	No
Rural	<100	Co-educational	Primary only	Yes
Rural	<100	Co-educational	Primary only	No
Rural	<100	Co-educational	Primary only	No
Rural	<100	Co-educational	Primary only	Yes
Rural	<30	Co-educational	Primary only	No
Rural	<30	Co-educational	Primary only	Yes
Rural	<30	Co-educational	Primary only	Yes
Rural	100+	Co-educational	Upper primary, secondary and higher secondary	No
Rural	<100	Co-educational	Primary only	No
Rural	<100	Co-educational	Primary only	No
Rural	<100	Co-educational	Upper primary school	No
Rural	<100	Co-educational	Primary only	No
Rural	<100	Co-educational	Primary only	No
Rural	<30	Co-educational	Upper primary school	No
Rural	<100	Co-educational	Primary only	Yes
Rural	100+	Co-educational	Upper primary school	Yes
Rural	100+	Co-educational	Primary only	Yes
Rural	100+	Co-educational	Primary only	No
Rural	100+	Co-educational	Primary only	Yes
Rural	<100	Co-educational	Upper primary school	No
Rural	100+	Co-educational	Primary only	Yes
Rural	<100	Co-educational	Primary only	Yes
Rural	<100	Co-educational	Primary only	No
Rural	100+	Co-educational	Upper primary school	No
Rural	<100	Co-educational	Primary only	Yes
Rural	100+	Co-educational	Primary only	Yes
Rural	<100	Co-educational	Primary only	Yes
Rural	<100	Co-educational	Primary only	No
Rural	<100	Co-educational	Primary only	Yes
Rural	100+	Co-educational	Primary only	No
Rural	100+	Co-educational	Primary only	No
Rural	<100	Co-educational	Primary only	No
Rural	<100	Co-educational	Primary only	No
Rural	<100	Co-educational	Primary only	No
Rural	<100	Co-educational	Primary only	No
Rural	<100	Co-educational	Primary only	No
Rural	<100	Co-educational	Upper primary school	No
Rural	100+	Co-educational	Primary only	Yes
Rural	<100	Co-educational	Primary only	Yes
Rural	<100	Co-educational	Primary only	Yes
Rural	100+	Co-educational	Primary only	No
Rural	<100	Co-educational	Primary only	Yes
Rural	100+	Co-educational	Primary only	No
Rural	100+	Co-educational	Primary only	Yes
Rural	<100	Co-educational	Primary only	Yes
Rural	<100	Co-educational	Primary only	No
Rural	<100	Co-educational	Primary only	Yes
Rural	<30	Co-educational	Primary only	No
Rural	<100	Co-educational	Primary only	No
Rural	100+	Co-educational	Upper primary school	No
Rural	<100	Co-educational	Primary only	No
Rural	100+	Co-educational	Primary only	No
Rural	<100	Co-educational	Primary only	Yes
Rural	<30	Co-educational	Primary only	No
Rural	<100	Co-educational	Primary only	No
Rural	100+	Co-educational	Primary only	No
Rural	100+	Co-educational	Primary only	Yes
Rural	100+	Co-educational	Primary only	Yes
Rural	<100	Co-educational	Primary only	No
Rural	<100	Co-educational	Upper primary school	No
Rural	<100	Co-educational	Primary only	Yes
Rural	100+	Co-educational	Primary only	No
Rural	100+	Co-educational	Upper primary school	No
Rural	100+	Co-educational	Primary only	No
Rural	100+	Co-educational	Primary only	No
Rural	<100	Co-educational	Primary only	No
Rural	<100	Co-educational	Upper primary school	No
Rural	100+	Co-educational	Primary only	No
Rural	<100	Co-educational	Primary only	No
Rural	<100	Co-educational	Primary only	No
Rural	<100	Co-educational	Primary only	No
Rural	<100	Co-educational	Primary only	No
Rural	100+	Co-educational	Primary only	No
Rural	100+	Co-educational	Primary only	No
Rural	<100	Co-educational	Primary only	No
Rural	100+	Co-educational	Primary only	No
Rural	<100	Co-educational	Primary only	No
Rural	100+	Co-educational	Primary only	No
Rural	100+	Co-educational	Primary only	No
Rural	<100	Co-educational	Primary only	No
Rural	<100	Co-educational	Upper primary school	No
Rural	<100	Co-educational	Primary only	No
Rural	<100	Co-educational	Primary only	No
Rural	100+	Co-educational	Primary only	No
Rural	100+	Co-educational	Primary only	No
Rural	100+	Co-educational	Primary only	No
Rural	100+	Co-educational	Primary only	No
Rural	<100	Co-educational	Primary only	Yes
Rural	<100	Co-educational	Primary only	No
Rural	<100	Co-educational	Primary only	Yes
Rural	<100	Co-educational	Primary only	No
Rural	<100	Co-educational	Upper primary school	No
Rural	100+	Co-educational	Upper primary school	No
Rural	100+	Co-educational	Primary only	No
Rural	100+	Girls	Upper primary school	No
Rural	100+	Co-educational	Primary only	Yes
Rural	<100	Co-educational	Primary only	No
Rural	<100	Co-educational	Upper primary school	No
Rural	100+	Co-educational	Primary only	No
Rural	100+	Co-educational	Primary only	No
Rural	<100	Co-educational	Upper primary school	No
Rural	100+	Co-educational	Primary only	No
Rural	100+	Co-educational	Primary only	Yes
Rural	<100	Co-educational	Primary only	No
Rural	100+	Co-educational	Primary only	No
Rural	100+	Co-educational	Primary only	No
Rural	100+	Co-educational	Primary only	No
Rural	<100	Co-educational	Primary only	No
Rural	<100	Co-educational	Primary only	No
Rural	100+	Co-educational	Primary only	No
Rural	100+	Co-educational	Primary only	Yes
Rural	<100	Co-educational	Primary only	Yes
Rural	100+	Co-educational	Primary only	No
Rural	100+	Co-educational	Primary only	No
Rural	100+	Co-educational	Primary only	No
Rural	100+	Co-educational	Primary only	No
Rural	100+	Co-educational	Primary only	Yes
Rural	100+	Co-educational	Primary only	Yes
Rural	100+	Co-educational	Primary only	No
Rural	100+	Co-educational	Upper primary school	Yes
Rural	<100	Co-educational	Primary only	Yes
Rural	<100	Co-educational	Primary only	No
Rural	<30	Co-educational	Primary only	No
Rural	<100	Co-educational	Primary only	No
Rural	<100	Co-educational	Primary only	No
Rural	<100	Co-educational	Primary only	No
Rural	100+	Co-educational	Primary only	No
Rural	<100	Co-educational	Primary only	Yes
Rural	<100	Co-educational	Upper primary school	Yes
Rural	<100	Co-educational	Primary only	Yes
Rural	<100	Co-educational	Upper primary school	Yes
Rural	<100	Co-educational	Primary only	No
Rural	<30	Co-educational	Primary only	Yes
Rural	100+	Co-educational	Upper primary school	No
Rural	<100	Co-educational	Primary only	Yes
Rural	<100	Co-educational	Primary only	No
Rural	100+	Co-educational	Primary only	No
Rural	<100	Co-educational	Primary only	No
Rural	<100	Co-educational	Primary only	Yes
Rural	100+	Co-educational	Upper primary school	No
Rural	<100	Co-educational	Upper primary school	No
Rural	<100	Co-educational	Primary only	No
Rural	<100	Co-educational	Upper primary school	No
Rural	<100	Co-educational	Upper primary school	No
Rural	<100	Co-educational	Primary only	Yes
Rural	<100	Co-educational	Primary only	No
Rural	100+	Co-educational	Primary only	No
Rural	<100	Co-educational	Primary only	No
Rural	<100	Co-educational	Primary only	No
Rural	<100	Co-educational	Primary only	No
Rural	<100	Co-educational	Primary only	No
Rural	100+	Co-educational	Primary only	No
Rural	100+	Co-educational	Primary only	Yes
Rural	<100	Co-educational	Primary only	Yes
Rural	<100	Co-educational	Upper primary school	No
Rural	100+	Co-educational	Primary only	Yes
Rural	100+	Co-educational	Primary only	Yes
Rural	<100	Co-educational	Upper primary school	No
Rural	100+	Co-educational	Upper primary school	No
Rural	<100	Co-educational	Primary only	No
Rural	100+	Co-educational	Primary only	No
Rural	100+	Co-educational	Primary only	Yes
Rural	100+	Co-educational	Primary only	Yes
Rural	<100	Co-educational	Primary only	Yes
Rural	<100	Co-educational	Primary only	Yes
Rural	<100	Co-educational	Primary only	Yes
Rural	<100	Co-educational	Primary only	Yes
Rural	<100	Co-educational	Upper primary school	Yes
Rural	<100	Co-educational	Upper primary school	Yes
Rural	100+	Co-educational	Primary only	No
Rural	<100	Co-educational	Primary only	No
Rural	<100	Co-educational	Upper primary school	No
Rural	100+	Co-educational	Primary only	Yes
Rural	<100	Co-educational	Primary only	No
Rural	<100	Co-educational	Upper primary school	Yes
Rural	<30	Co-educational	Primary only	No
Rural	100+	Co-educational	Upper primary school	No
Rural	100+	Co-educational	Upper primary school	No
Rural	100+	Co-educational	Primary only	No
Rural	100+	Co-educational	Upper primary school	No
Rural	100+	Co-educational	Primary only	No
Rural	<100	Co-educational	Primary only	No
Rural	100+	Co-educational	Upper primary school	No
Rural	<100	Co-educational	Primary only	No
Rural	<100	Co-educational	Primary only	No
Rural	<100	Co-educational	Upper primary school	No
Rural	<100	Co-educational	Primary only	No
Rural	<100	Co-educational	Primary only	No
Rural	<100	Co-educational	Primary only	No
Rural	100+	Co-educational	Upper primary school	No
Rural	<100	Co-educational	Primary only	No
Rural	<100	Co-educational	Primary only	No
Rural	<100	Co-educational	Primary only	No
Rural	100+	Co-educational	Upper primary school	Yes
Rural	100+	Co-educational	Upper primary school	Yes
Rural	100+	Co-educational	Primary only	No
Rural	<100	Co-educational	Primary only	No
Rural	100+	Co-educational	Upper primary school	No
Rural	<100	Co-educational	Primary only	No
Rural	<100	Co-educational	Primary only	No
Rural	<100	Co-educational	Primary only	Yes
Rural	<100	Co-educational	Upper primary school	Yes
Rural	100+	Co-educational	Primary only	No
Rural	100+	Co-educational	Primary only	Yes
Rural	<100	Co-educational	Primary only	No
Rural	<100	Co-educational	Primary only	Yes
Rural	<100	Co-educational	Upper primary school	No
Rural	<100	Co-educational	Primary only	Yes
Rural	100+	Co-educational	Upper primary school	No
Rural	100+	Co-educational	Primary only	Yes
Rural	100+	Co-educational	Primary only	No
Rural	100+	Co-educational	Primary only	No
Rural	<100	Co-educational	Primary only	No
Rural	<100	Co-educational	Upper primary school	No
Rural	100+	Co-educational	Primary only	No
Rural	<100	Co-educational	Primary only	No
Rural	100+	Co-educational	Primary only	No
Rural	<100	Co-educational	Primary only	Yes
Rural	<100	Co-educational	Primary only	No
Rural	<100	Co-educational	Primary only	No
Rural	<100	Co-educational	Primary only	No
Rural	100+	Co-educational	Primary only	No
Rural	<100	Co-educational	Upper primary school	Yes
Rural	<100	Co-educational	Primary only	No
Rural	<100	Co-educational	Upper primary school	No
Rural	<100	Co-educational	Primary only	No
Rural	<100	Co-educational	Primary only	No
Rural	100+	Co-educational	Primary only	No
Rural	<100	Co-educational	Primary only	No
Rural	<100	Co-educational	Secondary Only	Yes
Rural	<100	Co-educational	Upper primary school	No
Rural	100+	Co-educational	Primary only	No
Rural	100+	Co-educational	Primary only	No
Rural	<100	Co-educational	Primary only	No
Rural	<100	Co-educational	Upper primary school	No
Rural	100+	Co-educational	Primary only	No
Rural	100+	Co-educational	Primary only	No
Rural	100+	Co-educational	Primary only	Yes
Rural	100+	Co-educational	Primary only	No
Rural	100+	Co-educational	Primary only	No
Rural	<100	Co-educational	Primary only	No
Rural	100+	Co-educational	Primary only	Yes
Rural	100+	Co-educational	Primary only	No
Rural	<100	Co-educational	Primary only	Yes
Rural	100+	Co-educational	Primary only	Yes
Rural	100+	Co-educational	Primary only	No
Rural	100+	Co-educational	Upper primary school	No
Rural	100+	Co-educational	Primary only	No
Rural	<100	Co-educational	Primary only	No
Rural	<100	Co-educational	Primary only	No
Rural	<100	Co-educational	Primary only	No
Rural	<100	Co-educational	Upper primary school	No
Rural	100+	Co-educational	Primary only	No
Rural	100+	Co-educational	Primary only	No
Rural	<100	Co-educational	Primary only	No
Rural	<100	Co-educational	Primary only	No
Rural	100+	Co-educational	Primary only	No
Rural	<100	Co-educational	Primary only	Yes
Rural	100+	Co-educational	Upper primary, secondary and higher secondary	No
Rural	100+	Co-educational	Primary only	No
Rural	<100	Co-educational	Primary only	No
Rural	100+	Co-educational	Upper primary school	Yes
Rural	100+	Co-educational	Primary only	Yes
Rural	<100	Co-educational	Primary only	No
Rural	<100	Co-educational	Primary only	No
Rural	100+	Co-educational	Primary only	No
Rural	<100	Co-educational	Primary only	Yes
Rural	100+	Co-educational	Primary only	No
Rural	<100	Co-educational	Primary only	No
Rural	<100	Co-educational	Primary only	No
Rural	<100	Co-educational	Primary only	Yes
Rural	100+	Co-educational	Primary only	No
Rural	100+	Co-educational	Primary only	Yes
Rural	100+	Co-educational	Upper primary school	Yes
Rural	100+	Co-educational	Primary only	Yes
Rural	100+	Co-educational	Primary only	No
Rural	<100	Co-educational	Primary only	Yes
Rural	100+	Co-educational	Primary only	No
Rural	100+	Co-educational	Primary only	Yes
Rural	100+	Co-educational	Primary only	Yes
Rural	100+	Co-educational	Upper primary school	Yes
Rural	<100	Co-educational	Primary only	No
Rural	<100	Co-educational	Primary only	No
Rural	<100	Co-educational	Primary only	No
Rural	100+	Co-educational	Primary only	Yes
Rural	<100	Co-educational	Primary only	No
Rural	<100	Co-educational	Primary only	Yes
Rural	<100	Co-educational	Primary only	Yes
Rural	100+	Co-educational	Primary only	Yes
Rural	100+	Co-educational	Primary only	No
Rural	100+	Co-educational	Upper primary school	No
Rural	<100	Co-educational	Primary only	Yes
Rural	100+	Co-educational	Primary only	No
Rural	100+	Co-educational	Primary only	No
Rural	<100	Co-educational	Upper primary school	No
Rural	<100	Co-educational	Primary only	No
Rural	<100	Co-educational	Primary only	No
Rural	<100	Co-educational	Primary only	No
Rural	100+	Co-educational	Primary only	Yes
Rural	<100	Co-educational	Primary only	No
Rural	<30	Co-educational	Upper primary school	No
Rural	<100	Co-educational	Primary only	No
Rural	<100	Co-educational	Primary only	No
Rural	<100	Co-educational	Primary only	No
Rural	<100	Co-educational	Primary only	Yes
Rural	100+	Co-educational	Upper primary school	No
Rural	<100	Co-educational	Primary only	No
Rural	<100	Co-educational	Primary only	No
Rural	<100	Co-educational	Primary only	No
Rural	<100	Co-educational	Primary only	No
Rural	<30	Co-educational	Primary only	Yes
Rural	100+	Co-educational	Upper primary school	No
Rural	100+	Co-educational	Primary only	No
Rural	<30	Co-educational	Primary only	No
Rural	<100	Co-educational	Primary only	No
Rural	100+	Co-educational	Upper primary school	No
Rural	<30	Co-educational	Primary only	No
Rural	<100	Co-educational	Primary only	No
Rural	<100	Co-educational	Primary only	Yes
Rural	<100	Co-educational	Primary only	No
Rural	<100	Co-educational	Primary only	No
Rural	100+	Co-educational	Primary only	No
Rural	<100	Co-educational	Primary only	Yes
Rural	<100	Co-educational	Primary only	No
Urban	<100	Co-educational	Upper primary school	No
Urban	100+	Co-educational	Primary only	No
Urban	100+	Co-educational	Primary only	Yes
Rural	100+	Co-educational	Primary only	Yes
Rural	<100	Co-educational	Primary only	Yes
Rural	100+	Co-educational	Primary only	Yes
Rural	100+	Co-educational	Primary only	Yes
Rural	<100	Co-educational	Primary only	Yes
Rural	<100	Co-educational	Primary only	No
Rural	<100	Co-educational	Primary only	Yes
Rural	<100	Co-educational	Primary only	Yes
Rural	100+	Co-educational	Primary only	No
Rural	<100	Co-educational	Upper primary school	Yes
Rural	100+	Co-educational	Primary only	No
Rural	100+	Co-educational	Primary only	No
Rural	<100	Co-educational	Upper primary school	No
Rural	100+	Co-educational	Primary only	No
Rural	<100	Co-educational	Primary only	Yes
Rural	<100	Co-educational	Primary only	Yes
Rural	100+	Co-educational	Upper primary school	No
Rural	100+	Co-educational	Primary only	No
Rural	100+	Co-educational	Primary only	No
Rural	100+	Co-educational	Primary only	No
Rural	100+	Co-educational	Primary only	Yes
Rural	100+	Co-educational	Primary only	No
Rural	100+	Co-educational	Upper primary school	Yes
Rural	100+	Co-educational	Primary only	No
Rural	100+	Co-educational	Primary only	No
Rural	100+	Co-educational	Primary only	No
Rural	100+	Co-educational	Primary only	No
Rural	<100	Co-educational	Upper primary school	No
Rural	100+	Co-educational	Primary only	Yes
Rural	100+	Co-educational	Primary only	No
Rural	100+	Co-educational	Primary only	No
Rural	100+	Co-educational	Primary only	No
Rural	100+	Co-educational	Primary only	No
Rural	<100	Co-educational	Primary only	No
Rural	<100	Co-educational	Upper primary school	No
Rural	<100	Co-educational	Primary only	No
Rural	100+	Co-educational	Primary only	Yes
Rural	100+	Co-educational	Upper primary school	Yes
Rural	100+	Co-educational	Upper primary school	No
Rural	100+	Co-educational	Primary only	No
Rural	100+	Co-educational	Primary only	No
Rural	100+	Co-educational	Primary only	Yes
Rural	100+	Co-educational	Primary only	No
Rural	100+	Co-educational	Primary only	No
Rural	100+	Co-educational	Primary only	No
Rural	100+	Co-educational	Primary only	No
Rural	<100	Co-educational	Upper primary school	Yes
Rural	100+	Co-educational	Primary only	No
Rural	100+	Co-educational	Primary only	No
Rural	100+	Co-educational	Upper primary school	No
Rural	100+	Co-educational	Primary only	No
Rural	100+	Co-educational	Upper primary school	No
Rural	100+	Co-educational	Primary only	No
Rural	100+	Co-educational	Primary only	No
Rural	100+	Co-educational	Primary only	No
Rural	100+	Co-educational	Primary only	Yes
Rural	100+	Co-educational	Primary only	Yes
Rural	100+	Co-educational	Primary only	No
Rural	<100	Co-educational	Primary only	Yes
Rural	<100	Co-educational	Primary only	Yes
Rural	<100	Co-educational	Primary only	No
Rural	100+	Co-educational	Primary only	No
Rural	100+	Co-educational	Primary only	No
Rural	100+	Co-educational	Primary only	No
Rural	100+	Co-educational	Primary only	No
Rural	100+	Co-educational	Primary only	Yes
Rural	100+	Co-educational	Primary only	Yes
Rural	<100	Co-educational	Primary only	Yes
Rural	<100	Co-educational	Primary only	No
Rural	100+	Co-educational	Primary only	No
Rural	100+	Co-educational	Primary only	Yes
Rural	<100	Co-educational	Primary only	No
Rural	100+	Co-educational	Primary only	Yes
Rural	100+	Co-educational	Primary only	No
Rural	100+	Co-educational	Primary only	No
Rural	<100	Co-educational	Primary only	No
Rural	100+	Co-educational	Primary only	Yes
Rural	<100	Co-educational	Upper primary school	No
Rural	<100	Co-educational	Primary only	Yes
Rural	100+	Co-educational	Primary only	Yes
Rural	100+	Co-educational	Primary only	No
Rural	100+	Co-educational	Primary only	Yes
Rural	<100	Co-educational	Upper primary school	No
Rural	100+	Co-educational	Primary only	Yes
Rural	100+	Co-educational	Primary only	No
Rural	<100	Co-educational	Upper primary school	No
Rural	<100	Co-educational	Primary only	Yes
Rural	100+	Co-educational	Upper primary school	No
Rural	100+	Co-educational	Primary only	Yes
Rural	<100	Co-educational	Upper primary school	No
Rural	100+	Co-educational	Primary only	No
Rural	<100	Co-educational	Upper primary school	Yes
Rural	100+	Co-educational	Primary only	No
Rural	100+	Co-educational	Primary only	No
Rural	<100	Co-educational	Primary only	No
Rural	<100	Co-educational	Primary only	No
Rural	100+	Co-educational	Primary only	No
Rural	<100	Co-educational	Upper primary school	No
Rural	<100	Co-educational	Primary only	No
Rural	<100	Co-educational	Primary only	No
Rural	<100	Co-educational	Primary only	No
Rural	100+	Co-educational	Primary only	Yes
Rural	<100	Co-educational	Primary only	Yes
Rural	100+	Co-educational	Primary only	No
Rural	<100	Co-educational	Primary only	No
Rural	<100	Co-educational	Primary only	Yes
Rural	100+	Co-educational	Primary only	No
Rural	<100	Co-educational	Primary only	No
Rural	100+	Co-educational	Primary only	No
Rural	100+	Co-educational	Primary only	Yes
Rural	100+	Co-educational	Primary only	Yes
Rural	100+	Co-educational	Primary only	Yes
Rural	<100	Co-educational	Upper primary school	No
Rural	100+	Co-educational	Upper primary school	No
Rural	100+	Co-educational	Primary only	No
Rural	100+	Co-educational	Upper primary school	No
Rural	<100	Co-educational	Primary only	No
Rural	<100	Co-educational	Upper primary school	No
Rural	100+	Co-educational	Primary only	Yes
Rural	100+	Co-educational	Primary only	Yes
Rural	100+	Co-educational	Upper primary school	No
Rural	100+	Co-educational	Primary only	No
Rural	100+	Co-educational	Primary only	Yes
Rural	100+	Co-educational	Primary only	No
Rural	100+	Co-educational	Primary only	No
Rural	<30	Co-educational	Primary only	No
Urban	<100	Co-educational	Primary only	Yes
Urban	100+	Co-educational	Primary only	No
Urban	100+	Co-educational	Primary only	No
Urban	<100	Co-educational	Upper primary school	No
Urban	<30	Girls	Upper primary school	No
Urban	100+	Co-educational	Upper primary school	Yes
Urban	<30	Co-educational	Upper primary school	No
Urban	<30	Co-educational	Upper primary school	Yes
Urban	<100	Co-educational	Primary only	No
Urban	<100	Co-educational	Primary only	Yes
Urban	100+	Co-educational	Primary only	No
Urban	100+	Co-educational	Primary only	No
Urban	100+	Co-educational	Primary only	Yes
Urban	<100	Co-educational	Primary only	No
Urban	100+	Co-educational	Primary only	No
Urban	<100	Co-educational	Primary only	No
Urban	<100	Co-educational	Primary only	No
Urban	<100	Co-educational	Primary only	Yes
Urban	<100	Co-educational	Upper primary school	Yes
Urban	<100	Co-educational	Primary only	No
Urban	<100	Co-educational	Primary only	Yes
Urban	<100	Co-educational	Primary only	Yes
Urban	<100	Co-educational	Primary only	Yes
Urban	<100	Co-educational	Primary only	Yes
Rural	<100	Co-educational	Primary only	No
Rural	<100	Co-educational	Primary only	No
Rural	<100	Co-educational	Upper primary school	No
Rural	100+	Co-educational	Primary only	Yes
Rural	100+	Co-educational	Upper primary school	Yes
Rural	100+	Co-educational	Primary only	No
Rural	100+	Co-educational	Upper primary school	No
Rural	100+	Co-educational	Upper primary school	No
Rural	100+	Co-educational	Primary only	No
Rural	100+	Co-educational	Upper primary school	No
Rural	<100	Co-educational	Primary only	No
Rural	100+	Co-educational	Primary only	Yes
Rural	100+	Co-educational	Upper primary school	No
Rural	100+	Co-educational	Upper primary school	No
Rural	<100	Co-educational	Upper primary school	No
Rural	<100	Co-educational	Upper primary school	No
Rural	<100	Co-educational	Upper primary school	No
Rural	100+	Co-educational	Upper primary school	No
Rural	<100	Co-educational	Upper primary school	Yes
Rural	100+	Co-educational	Upper primary school	Yes
Rural	<100	Co-educational	Upper primary school	No
Rural	100+	Co-educational	Upper primary school	Yes
Rural	100+	Co-educational	Upper primary school	Yes
Rural	<100	Co-educational	Upper primary school	No
Rural	<100	Co-educational	Upper primary school	No
Rural	100+	Co-educational	Upper primary school	No
Rural	100+	Co-educational	Upper primary school	Yes
Rural	100+	Co-educational	Primary only	No
Rural	100+	Co-educational	Primary only	No
Rural	100+	Co-educational	Primary only	No
Rural	100+	Co-educational	Primary only	Yes
Rural	100+	Co-educational	Primary only	No
Rural	100+	Co-educational	Primary only	No
Rural	100+	Co-educational	Primary only	Yes
Rural	100+	Co-educational	Primary only	No
Rural	<100	Co-educational	Upper primary school	Yes
Rural	100+	Co-educational	Primary only	Yes
Rural	100+	Co-educational	Upper primary school	No
Rural	100+	Co-educational	Primary only	Yes
Rural	100+	Co-educational	Primary only	Yes
Rural	100+	Co-educational	Upper primary school	No
Rural	100+	Co-educational	Primary only	No
Rural	100+	Co-educational	Upper primary school	Yes
Rural	100+	Co-educational	Primary only	Yes
Rural	100+	Co-educational	Upper primary school	No
Rural	100+	Co-educational	Primary only	Yes
Rural	100+	Co-educational	Primary only	Yes
Rural	<100	Co-educational	Primary only	No
Rural	100+	Co-educational	Primary only	Yes
Rural	100+	Co-educational	Upper primary school	No
Rural	100+	Co-educational	Primary only	No
Rural	100+	Co-educational	Primary only	Yes
Rural	100+	Co-educational	Upper primary school	Yes
Rural	100+	Co-educational	Upper primary school	Yes
Rural	100+	Co-educational	Primary only	Yes
Rural	100+	Co-educational	Primary only	No
Rural	100+	Co-educational	Primary only	No
Rural	100+	Co-educational	Primary only	Yes
Rural	100+	Co-educational	Upper primary school	No
Rural	100+	Co-educational	Primary only	Yes
Rural	100+	Co-educational	Primary only	No
Rural	100+	Co-educational	Primary only	Yes
Rural	100+	Co-educational	Primary only	No
Rural	100+	Co-educational	Primary only	No
Rural	100+	Co-educational	Primary only	No
Rural	100+	Co-educational	Upper primary school	No
Rural	100+	Co-educational	Primary only	Yes
Rural	100+	Co-educational	Primary only	No
Rural	<100	Co-educational	Primary only	Yes
Rural	100+	Co-educational	Primary only	No
Rural	<100	Co-educational	Primary only	No
Rural	100+	Co-educational	Primary only	No
Rural	100+	Co-educational	Upper primary school	No
Rural	100+	Co-educational	Upper primary school	No
Rural	<100	Co-educational	Upper primary school	No
Rural	100+	Co-educational	Primary only	No
Rural	<100	Co-educational	Primary only	No
Rural	<100	Co-educational	Primary only	Yes
Rural	100+	Co-educational	Primary only	Yes
Rural	<100	Co-educational	Primary only	No
Rural	<100	Co-educational	Primary only	Yes
Rural	100+	Co-educational	Primary only	No
Rural	100+	Co-educational	Primary only	No
Rural	100+	Co-educational	Primary only	Yes
Rural	100+	Co-educational	Upper primary school	No
Rural	100+	Co-educational	Primary only	No
Rural	100+	Co-educational	Primary only	Yes
Rural	<100	Co-educational	Primary only	Yes
Rural	100+	Co-educational	Primary only	Yes
Rural	<100	Co-educational	Primary only	Yes
Rural	<100	Co-educational	Primary only	No
Rural	100+	Co-educational	Primary only	Yes
Rural	100+	Co-educational	Primary only	No
Rural	100+	Co-educational	Primary only	No
Rural	<100	Co-educational	Primary only	No
Rural	<100	Co-educational	Primary only	No
Rural	<100	Co-educational	Primary only	Yes
Rural	100+	Co-educational	Upper primary school	No
Rural	100+	Co-educational	Upper primary school	No
Rural	<100	Co-educational	Upper primary school	No
Rural	100+	Co-educational	Primary only	No
Rural	100+	Co-educational	Primary only	No
Rural	100+	Co-educational	Primary only	No
Rural	<100	Co-educational	Primary only	No
Rural	<100	Co-educational	Primary only	No
Rural	100+	Co-educational	Primary only	No
Rural	<100	Co-educational	Primary only	No
Rural	100+	Co-educational	Primary only	Yes
Rural	100+	Co-educational	Primary only	Yes
Rural	<100	Co-educational	Primary only	No
Rural	<100	Co-educational	Primary only	No
Rural	<100	Co-educational	Primary only	No
Rural	100+	Co-educational	Primary only	Yes
Rural	<100	Co-educational	Primary only	No
Rural	<100	Co-educational	Primary only	No
Rural	<100	Co-educational	Primary only	No
Rural	100+	Co-educational	Primary only	Yes
Rural	100+	Co-educational	Primary only	No
Rural	<100	Co-educational	Primary only	Yes
Rural	100+	Co-educational	Primary only	No
Rural	<100	Co-educational	Upper primary school	No
Rural	100+	Co-educational	Primary only	Yes
Rural	100+	Co-educational	Upper primary school	No
Rural	100+	Co-educational	Upper primary school	No
Rural	100+	Co-educational	Primary only	Yes
Rural	<100	Co-educational	Primary only	No
Rural	<100	Co-educational	Primary only	Yes
Rural	100+	Co-educational	Upper primary school	No
Rural	<100	Co-educational	Primary only	No
Rural	<100	Co-educational	Primary only	No
Rural	<100	Co-educational	Upper primary school	No
Rural	<100	Co-educational	Primary only	No
Rural	100+	Co-educational	Primary only	Yes
Rural	<100	Co-educational	Primary only	No
Rural	100+	Co-educational	Primary only	Yes
Rural	100+	Co-educational	Primary only	Yes
Rural	100+	Co-educational	Primary only	No
Rural	100+	Co-educational	Primary only	No
Rural	100+	Co-educational	Primary only	No
Rural	<100	Co-educational	Primary only	No
Rural	<100	Co-educational	Primary only	No
Rural	100+	Co-educational	Primary only	No
Rural	100+	Co-educational	Primary only	Yes
Rural	<30	Co-educational	Upper primary school	No
Rural	100+	Co-educational	Upper primary school	No
Rural	<100	Co-educational	Primary only	No
Rural	100+	Co-educational	Upper primary school	No
Rural	<100	Co-educational	Upper primary school	No
Rural	100+	Co-educational	Primary only	Yes
Rural	<100	Co-educational	Primary only	No
Rural	100+	Co-educational	Primary only	Yes
Rural	<100	Co-educational	Upper primary school	Yes
Rural	<100	Co-educational	Primary only	No
Rural	100+	Co-educational	Upper primary school	No
Rural	100+	Co-educational	Primary only	Yes
Rural	100+	Co-educational	Primary only	No
Rural	100+	Co-educational	Primary only	No
Rural	<30	Co-educational	Primary only	No
Rural	<100	Co-educational	Upper primary school	Yes
Rural	100+	Co-educational	Primary only	Yes
Rural	<100	Co-educational	Primary only	No
Rural	<100	Co-educational	Primary only	No
Rural	100+	Co-educational	Primary only	Yes
Rural	100+	Co-educational	Primary only	Yes
Rural	<100	Co-educational	Primary only	No
Rural	100+	Co-educational	Primary only	Yes
Rural	100+	Co-educational	Primary only	Yes
Rural	<100	Co-educational	Upper primary school	No
Rural	<100	Co-educational	Primary only	No
Rural	<100	Co-educational	Primary only	No
Urban	100+	Co-educational	Primary only	Yes
Urban	<100	Co-educational	Upper primary school	Yes
Rural	<100	Co-educational	Primary only	No
Rural	100+	Co-educational	Upper primary school	No
Rural	<100	Co-educational	Primary only	No
Rural	<100	Co-educational	Primary only	No
Rural	<100	Co-educational	Primary only	No
Rural	100+	Co-educational	Upper primary school	No
Rural	100+	Co-educational	Primary only	No
Rural	<100	Co-educational	Primary only	Yes
Rural	100+	Co-educational	Primary only	No
Rural	<100	Co-educational	Primary only	No
Rural	100+	Co-educational	Upper primary school	No
Rural	<100	Co-educational	Upper primary school	Yes
Rural	100+	Co-educational	Upper primary school	No
Urban	<100	Co-educational	Upper primary school	No
Rural	100+	Co-educational	Upper primary school	No
Rural	<100	Co-educational	Upper primary school	Yes
Rural	<100	Co-educational	Upper primary school	No
Rural	100+	Co-educational	Primary only	Yes
Rural	<100	Co-educational	Primary only	No
Rural	<100	Co-educational	Upper primary school	No
Rural	<100	Co-educational	Primary only	No
Rural	100+	Co-educational	Upper primary school	No
Rural	100+	Co-educational	Primary only	No
Rural	<100	Co-educational	Primary only	No
Rural	100+	Co-educational	Primary only	No
Rural	<100	Co-educational	Upper primary school	No
Rural	<100	Co-educational	Upper primary school	No
Rural	100+	Co-educational	Primary only	No
Rural	100+	Co-educational	Primary only	No
Rural	100+	Co-educational	Primary only	No
Rural	<100	Co-educational	Primary only	No
Rural	<100	Co-educational	Upper primary school	No
Rural	<100	Co-educational	Upper primary school	Yes
Rural	<100	Co-educational	Upper primary school	No
Rural	<100	Co-educational	Upper primary school	Yes
Rural	100+	Co-educational	Primary only	Yes
Rural	100+	Co-educational	Primary only	No
Rural	100+	Co-educational	Primary only	No
Rural	100+	Co-educational	Primary only	No
Rural	100+	Co-educational	Primary only	No
Rural	<100	Co-educational	Primary only	No
Rural	<100	Co-educational	Primary only	No
Rural	<100	Co-educational	Upper primary school	No
Rural	<100	Co-educational	Upper primary school	Yes
Rural	100+	Co-educational	Primary only	Yes
Rural	<100	Co-educational	Upper primary school	No
Rural	100+	Co-educational	Upper primary school	Yes
Rural	100+	Co-educational	Primary only	No
Rural	100+	Co-educational	Upper primary school	No
Rural	<100	Co-educational	Primary only	Yes
Rural	100+	Co-educational	Upper primary school	No
Rural	100+	Co-educational	Primary only	Yes
Rural	100+	Co-educational	Upper primary school	Yes
Rural	100+	Co-educational	Primary with upper primary school	No
Rural	100+	Co-educational	Primary only	Yes
Rural	100+	Co-educational	Primary only	Yes
Urban	100+	Co-educational	Primary only	Yes
Rural	<100	Co-educational	Primary only	No
Rural	100+	Co-educational	Upper primary school	No
Rural	100+	Co-educational	Primary only	Yes
Rural	100+	Co-educational	Primary only	No
Rural	<100	Co-educational	Primary only	No
Rural	<100	Co-educational	Upper primary school	No
Rural	100+	Co-educational	Upper primary school	No
Rural	100+	Co-educational	Primary only	No
Rural	100+	Co-educational	Upper primary school	No
Rural	100+	Co-educational	Primary only	No
Rural	<100	Co-educational	Upper primary school	No
Rural	100+	Co-educational	Primary only	Yes
Rural	<100	Co-educational	Upper primary school	No
Rural	100+	Co-educational	Upper primary school	No
Rural	<100	Co-educational	Upper primary school	No
Rural	<100	Co-educational	Primary only	No
Rural	100+	Co-educational	Primary only	No
Rural	100+	Co-educational	Primary only	No
Rural	100+	Co-educational	Primary only	No
Rural	100+	Co-educational	Primary only	No
Rural	100+	Co-educational	Upper primary school	No
Rural	<100	Co-educational	Primary only	No
Rural	<100	Co-educational	Primary only	Yes
Rural	100+	Co-educational	Primary only	No
Rural	100+	Co-educational	Primary only	No
Rural	100+	Co-educational	Primary only	No
Rural	100+	Co-educational	Upper primary school	No
Rural	100+	Co-educational	Primary only	No
Rural	<100	Co-educational	Upper primary school	No
Rural	100+	Co-educational	Upper primary school	No
Rural	100+	Co-educational	Primary only	Yes
Rural	100+	Co-educational	Primary only	No
Rural	100+	Co-educational	Primary only	Yes
Rural	100+	Co-educational	Primary only	No
Rural	100+	Co-educational	Primary only	No
Rural	<100	Co-educational	Upper primary school	No
Rural	100+	Co-educational	Primary only	No
Rural	<100	Co-educational	Upper primary school	No
Rural	100+	Co-educational	Upper primary school	Yes
Rural	100+	Co-educational	Primary only	No
Rural	100+	Co-educational	Primary only	No
Rural	100+	Co-educational	Primary only	No
Rural	<100	Co-educational	Primary only	No
Rural	100+	Co-educational	Primary only	Yes
Rural	100+	Co-educational	Primary only	No
Rural	100+	Co-educational	Primary only	Yes
Rural	100+	Co-educational	Upper primary school	No
[truncated: 19,617 more rows]

## Sheet: Category
Sn	category	Total schools	9A	With T-shops	0 SHOP	1 SHOP	2 SHOPS	3 OR MORE
1	Primary only	92780	14734	4678	10055	2222	1363	1093
2	Upper primary school	44607	6852	2101	4751	961	635	505
3	Primary with upper primary school	422	9	2	7	0	0	2
4	Secondary Only	563	3	2	1	1	0	1
5	Upper Primary with Secondary	146	2	0	2	0	0	0
6	Primary with Upper Primary and Secondary	61	0	0	0	0	0	0
7	Higher Secondary Only/Junior College	3	0	0	0	0	0	0
8	Secondary with Higher Secondary	149	0	0	0	0	0	0
9	Upper primary, secondary and higher secondary	768	9	2	7	0	1	1
10	Primary with upper primary, secondary and higher secondary school	184	0	0	0	0	0	0
11	#N/A	484	7	0	7	0	0	0
		140167	21616	6785	14830	3184	1999	1602
I	Primary	92780	14734	4678	0.317497
II	Upper Primary (some with Primary)	45029	6861	2103	0.306515
III	Secondary (some with lower classes)	770	5	2	0.4
IV	Higher Secondary (some with lower classes)	1104	9	2	0.222222
V	Not known	484	7	0	7
VI	Total	140167	21616	6785	0.313888

## Sheet: Rural-Urban
	U/R	Total schools	9A	With T-shops	0 SHOP	1 SHOP	2 SHOPS	3 OR MORE
1	Urban	5200	579	282	297	95	84	103
2	Rural	134483	21030	6503	14526	3089	1915	1499
3	#N/A	484	7	0	7	0	0	0
4		140167	21616	6785	14830	3184	1999	1602
		Row Labels	Sum of 0 SHOP	Sum of With T-shops
		Rural	14526	6503
		Urban	297	282
		#N/A	7	0
		(blank)
		Grand Total	14830	6785

## Sheet: Size
size	Total Schools	9A	With T-shops	0 SHOP	1 SHOP	2 SHOPS	3 OR MORE
<30	12027	1824	457	1367	227	131	99
<100	72780	11569	3449	8119	1698	992	759
100+	53836	8207	2877	5330	1257	876	744
#N/A	1524	16	2	14	2	0	0
	140167	21616	6785	14830	3184	1999	1602

## Sheet: Gender
	Type	Total schools	9A	With T-shops	0 SHOP	1 SHOP	2 SHOPS	3 OR MORE
1	Girls	1226	88	46	42	20	10	16
2	Boys	469	57	27	30	9	8	10
3	Co-educational	137988	21464	6712	14751	3155	1981	1576
4	#N/A	484	7	0	7	0	0	0
		140167	21616	6785	14830	3184	1999	1602
