# Supplementary material for: Survey from 61,748 schools in four States of India on sale of tobacco products near schools
Source: PLoS One. 2024 Apr 16;19(4):e0301893. doi: 10.1371/journal.pone.0301893 (PMC11020857; doi:10.1371/journal.pone.0301893)
Supplement: S2 Raw data — (XLSX) [file pone.0301893.s002.xlsx]

## Sheet: RAW DATA N
U/R	size	type	category	With T-shops
Rural	100+	Co-educational	Primary with Upper Primary and Secondary	Yes
Rural	100+	Co-educational	Primary with Upper Primary and Secondary	Yes
Rural	100+	Co-educational	Primary with Upper Primary and Secondary	No
Rural	100+	Co-educational	Primary with Upper Primary and Secondary	Yes
Rural	100+	Co-educational	Primary with Upper Primary and Secondary	Yes
Rural	100+	Co-educational	Primary with Upper Primary and Secondary	Yes
Rural	100+	Co-educational	Primary with Upper Primary and Secondary	No
Rural	<100	Co-educational	Primary only	No
Urban	<100	Co-educational	Primary only	Yes
Rural	<30	Co-educational	Primary only	No
Rural	<30	Co-educational	Primary only	No
Rural	<30	Co-educational	Primary only	No
Urban	100+	Co-educational	Primary with upper primary school	Yes
Urban	<30	Co-educational	Primary only	Yes
Urban	100+	Co-educational	Primary with Upper Primary and Secondary	No
Urban	100+	Co-educational	Secondary Only	No
Urban	100+	Co-educational	Secondary Only	No
Urban	100+	Co-educational	Primary with upper primary school	No
Urban	100+	Co-educational	Primary with upper primary school	No
Urban	100+	Co-educational	Secondary Only	Yes
Urban	100+	Co-educational	Secondary Only	No
Urban	100+	Co-educational	Secondary Only	No
Urban	100+	Co-educational	Secondary Only	Yes
Urban	100+	Co-educational	Upper primary school	No
Urban	100+	Co-educational	Secondary with Higher Secondary	No
Urban	100+	Girls	Primary with upper primary school	No
Urban	100+	Co-educational	Primary with upper primary school	Yes
Urban	100+	Co-educational	Primary with upper primary school	No
Urban	100+	Co-educational	Secondary Only	No
Urban	100+	Co-educational	Primary with upper primary school	No
Urban	<100	Co-educational	Primary only	Yes
Urban	100+	Co-educational	Primary with upper primary school	Yes
Urban	<100	Co-educational	Primary with upper primary school	No
Urban	<100	Co-educational	Primary with upper primary school	No
Urban	100+	Co-educational	Secondary Only	Yes
Urban	<100	Girls	Secondary Only	No
Urban	100+	Co-educational	Secondary Only	No
Urban	100+	Co-educational	Secondary Only	No
Urban	100+	Co-educational	Primary with upper primary school	No
Urban	100+	Co-educational	Secondary Only	No
Urban	<100	Co-educational	Primary with upper primary school	Yes
Urban	100+	Boys	Primary with upper primary school	No
Urban	100+	Co-educational	Primary with upper primary school	Yes
Urban	100+	Boys	Primary with upper primary school	No
Urban	100+	Co-educational	Secondary Only	No
Urban	100+	Girls	Secondary Only	No
Urban	100+	Co-educational	Primary with upper primary school	Yes
Urban	100+	Co-educational	Primary with upper primary school	Yes
Urban	<100	Co-educational	Primary only	Yes
Rural	<30	Co-educational	Primary only	No
Rural	<100	Co-educational	Primary only	No
Urban	<100	Co-educational	Primary only	No
Rural	<30	Co-educational	Primary only	No
Rural	<30	Co-educational	Primary only	No
Rural	<30	Co-educational	Primary only	No
Rural	<30	Co-educational	Primary only	No
Rural	<30	Co-educational	Primary only	No
Urban	<100	Co-educational	Primary only	No
Urban	<100	Co-educational	Primary with upper primary school	No
Urban	<30	Co-educational	Primary only	No
Rural	<30	Co-educational	Primary only	No
Urban	100+	Co-educational	Secondary Only	No
Urban	100+	Co-educational	Secondary with Higher Secondary	Yes
Rural	<100	Co-educational	Primary with upper primary school	No
Rural	<100	Co-educational	Primary with upper primary school	Yes
Rural	<100	Co-educational	Primary with upper primary school	No
Rural	<100	Co-educational	Primary with upper primary school	Yes
Rural	100+	Co-educational	Primary with upper primary school	No
Rural	<100	Co-educational	Primary with upper primary school	No
Rural	100+	Co-educational	Primary with upper primary school	No
Rural	<100	Co-educational	Primary with upper primary school	Yes
Rural	100+	Co-educational	Primary with upper primary school	No
Rural	<100	Co-educational	Primary with upper primary school	No
Rural	<30	Co-educational	Primary with upper primary school	Yes
Rural	<100	Co-educational	Primary with upper primary school	No
Rural	<100	Co-educational	Primary with upper primary school	No
Rural	<30	Co-educational	Primary with upper primary school	Yes
Rural	<100	Co-educational	Primary with upper primary school	No
Rural	<100	Co-educational	Primary with upper primary school	No
Rural	<100	Co-educational	Primary with upper primary school	Yes
Rural	<30	Co-educational	Primary with upper primary school	No
Rural	<30	Co-educational	Primary with upper primary school	No
Rural	100+	Co-educational	Primary with Upper Primary and Secondary	No
Rural	<30	Co-educational	Primary with upper primary school	Yes
Rural	<100	Co-educational	Primary with upper primary school	No
Rural	<100	Co-educational	Primary with upper primary school	No
Urban	<30	Co-educational	Primary with upper primary school	Yes
Rural	<100	Co-educational	Primary with upper primary school	No
Urban	<100	Co-educational	Primary with upper primary school	No
Rural	100+	Co-educational	Primary with upper primary school	No
Urban	<100	Co-educational	Primary with upper primary school	No
Rural	100+	Co-educational	Primary with upper primary school	No
Rural	<100	Co-educational	Primary with upper primary school	No
Rural	<100	Co-educational	Primary with upper primary school	No
Rural	<100	Co-educational	Secondary Only	No
Urban	100+	Co-educational	Secondary with Higher Secondary	No
Urban	100+	Boys	Primary with upper primary school	No
Urban	<30	Co-educational	Primary only	No
Rural	<30	Co-educational	Primary only	No
Rural	<30	Co-educational	Primary only	Yes
Rural	<30	Co-educational	Primary only	No
Rural	<30	Co-educational	Primary only	No
Rural	<30	Co-educational	Primary only	No
Rural	<30	Co-educational	Primary only	No
Rural	<30	Co-educational	Primary only	No
Rural	<30	Co-educational	Primary only	Yes
Rural	<30	Co-educational	Primary only	No
Rural	<30	Co-educational	Primary only	No
Rural	<30	Co-educational	Primary only	Yes
Rural	<30	Co-educational	Primary only	No
Urban	<100	Co-educational	Primary only	Yes
Rural	<30	Co-educational	Primary only	Yes
Rural	<100	Co-educational	Primary only	No
Rural	<30	Co-educational	Primary only	No
Rural	<30	Co-educational	Primary only	No
Rural	<30	Co-educational	Primary only	Yes
Rural	<30	Co-educational	Primary only	No
Rural	<100	Co-educational	Primary only	No
Rural	<30	Co-educational	Primary only	No
Rural	<30	Co-educational	Primary only	Yes
Rural	<30	Co-educational	Primary only	No
Rural	<30	Co-educational	Primary only	No
Rural	<30	Co-educational	Primary only	No
Rural	<30	Co-educational	Primary only	No
Urban	<30	Co-educational	Primary only	No
Urban	<30	Co-educational	Primary only	No
Urban	<30	Co-educational	Primary only	No
Urban	<30	Co-educational	Primary only	No
Rural	<30	Co-educational	Primary only	Yes
Rural	<30	Co-educational	Primary only	No
Rural	<30	Co-educational	Primary only	No
Rural	<30	Co-educational	Primary only	No
Rural	<30	Co-educational	Primary only	Yes
Rural	<30	Co-educational	Primary only	No
Rural	<30	Co-educational	Primary only	No
Urban	<30	Co-educational	Primary with upper primary school	No
Urban	100+	Co-educational	Primary with upper primary school	No
Rural	<30	Co-educational	Primary only	No
Rural	<30	Co-educational	Primary only	Yes
Urban	100+	Girls	Secondary Only	No
Rural	<100	Co-educational	Secondary Only	No
Rural	<100	Co-educational	Secondary Only	No
Rural	100+	Co-educational	Secondary Only	No
Rural	100+	Co-educational	Secondary Only	No
Rural	<100	Co-educational	Secondary Only	No
Urban	100+	Co-educational	Primary with upper primary school	No
Rural	<100	Co-educational	Primary with upper primary school	Yes
Rural	100+	Co-educational	Primary with upper primary school	No
Rural	<100	Co-educational	Primary with upper primary school	No
Rural	<100	Co-educational	Primary with upper primary school	Yes
Rural	<100	Co-educational	Primary with upper primary school	No
Rural	<100	Co-educational	Primary with upper primary school	No
Rural	<100	Co-educational	Primary with upper primary school	No
Rural	<100	Co-educational	Primary with upper primary school	No
Rural	100+	Co-educational	Primary with upper primary school	No
Rural	<30	Co-educational	Primary only	Yes
Rural	<100	Co-educational	Primary with upper primary school	No
Rural	<100	Co-educational	Primary with upper primary school	No
Rural	<100	Co-educational	Primary with upper primary school	No
Rural	<100	Co-educational	Primary with upper primary school	No
Urban	<100	Co-educational	Primary with upper primary school	No
Urban	100+	Co-educational	Primary with upper primary school	No
Rural	<100	Co-educational	Primary with upper primary school	No
Rural	<100	Co-educational	Primary with upper primary school	Yes
Rural	<100	Co-educational	Primary with upper primary school	No
Rural	<100	Co-educational	Primary with upper primary school	No
Rural	100+	Co-educational	Primary with upper primary school	No
Rural	<100	Co-educational	Primary with upper primary school	No
Rural	100+	Co-educational	Secondary Only	No
Rural	<30	Co-educational	Primary only	No
Rural	<30	Co-educational	Primary only	Yes
Rural	<30	Co-educational	Primary only	No
Rural	<30	Co-educational	Primary only	No
Rural	<30	Co-educational	Primary only	No
Urban	<30	Co-educational	Primary only	No
Rural	<30	Co-educational	Primary only	No
Rural	<30	Co-educational	Primary only	No
Rural	<30	Co-educational	Primary only	No
Rural	<30	Co-educational	Primary only	No
Rural	<30	Co-educational	Primary only	No
Rural	<30	Co-educational	Primary only	No
Urban	<100	Co-educational	Primary only	No
Rural	<30	Co-educational	Primary only	No
Rural	<100	Co-educational	Primary only	No
Rural	<30	Co-educational	Primary only	No
Rural	<30	Co-educational	Primary only	No
Rural	<30	Co-educational	Primary only	No
Rural	<30	Co-educational	Primary only	Yes
Rural	<30	Co-educational	Primary only	No
Rural	<30	Co-educational	Primary only	No
Rural	<30	Co-educational	Primary only	No
Rural	<30	Co-educational	Primary only	No
Rural	<30	Co-educational	Primary only	No
Rural	<30	Co-educational	Primary only	No
Rural	<30	Co-educational	Primary only	No
Rural	<30	Co-educational	Primary only	Yes
Rural	<30	Co-educational	Primary only	No
Rural	<30	Co-educational	Primary only	No
Rural	<30	Co-educational	Primary only	No
Rural	<30	Co-educational	Primary only	No
Rural	<30	Co-educational	Primary only	No
Rural	100+	Co-educational	Primary with upper primary school	No
Urban	<100	Co-educational	Primary only	No
Rural	<30	Co-educational	Primary with upper primary school	No
Rural	<30	Co-educational	Primary only	No
Urban	<100	Co-educational	Upper primary school	No
Urban	100+	Co-educational	Primary with upper primary school	No
Urban	100+	Co-educational	Secondary Only	Yes
Urban	100+	Co-educational	Secondary Only	No
Urban	100+	Co-educational	Primary with upper primary school	Yes
Urban	100+	Co-educational	Secondary Only	No
Rural	100+	Co-educational	Secondary Only	No
Rural	100+	Co-educational	Primary with upper primary school	No
Rural	<100	Co-educational	Primary with upper primary school	No
Rural	<100	Co-educational	Primary with upper primary school	No
Urban	<100	Co-educational	Primary with upper primary school	No
Rural	<100	Co-educational	Primary with upper primary school	No
Rural	100+	Co-educational	Primary with upper primary school	No
Rural	<100	Co-educational	Primary with upper primary school	No
Rural	<100	Co-educational	Primary with upper primary school	No
Rural	<100	Co-educational	Primary with upper primary school	No
Rural	<100	Co-educational	Primary with upper primary school	No
Rural	<100	Co-educational	Primary with upper primary school	No
Rural	<100	Co-educational	Primary with upper primary school	No
Rural	<100	Co-educational	Primary with upper primary school	Yes
Rural	<100	Co-educational	Primary with upper primary school	Yes
Rural	<100	Co-educational	Primary with upper primary school	No
Rural	<100	Co-educational	Primary with upper primary school	No
Rural	<100	Co-educational	Primary with upper primary school	No
Rural	<100	Co-educational	Primary with upper primary school	Yes
Rural	100+	Co-educational	Primary with upper primary school	No
Rural	<100	Co-educational	Primary with upper primary school	No
Rural	<100	Co-educational	Primary with upper primary school	No
Rural	<30	Co-educational	Primary with upper primary school	No
Rural	<100	Co-educational	Primary with upper primary school	No
Rural	100+	Co-educational	Primary with upper primary school	Yes
Rural	<100	Co-educational	Primary with upper primary school	No
Rural	<30	Co-educational	Primary with upper primary school	Yes
Rural	100+	Co-educational	Primary with upper primary school	No
Urban	100+	Co-educational	Primary with upper primary school	No
Urban	100+	Co-educational	Primary with upper primary school	No
Rural	<100	Co-educational	Primary only	Yes
Urban	<100	Co-educational	Primary only	No
Rural	<30	Co-educational	Primary only	No
Rural	<30	Co-educational	Primary only	No
Rural	<100	Co-educational	Primary only	No
Rural	<100	Co-educational	Primary only	Yes
Rural	<100	Co-educational	Primary only	Yes
Rural	<30	Co-educational	Primary only	No
Rural	<30	Co-educational	Primary only	No
Rural	<100	Co-educational	Primary only	No
Rural	<30	Co-educational	Primary only	No
Urban	<30	Co-educational	Primary only	No
Rural	<100	Co-educational	Primary only	No
Rural	<30	Co-educational	Primary only	No
Rural	<100	Co-educational	Primary only	No
Rural	<30	Co-educational	Primary only	No
Rural	<30	Co-educational	Primary only	No
Rural	<100	Co-educational	Primary only	No
Rural	<30	Co-educational	Primary only	No
Rural	<30	Co-educational	Primary only	No
Urban	<30	Co-educational	Primary only	No
Rural	<30	Co-educational	Primary only	No
Rural	<30	Co-educational	Primary only	No
Urban	<100	Co-educational	Primary only	No
Rural	<100	Co-educational	Primary with upper primary school	Yes
Rural	<100	Co-educational	Primary with upper primary school	No
Rural	<100	Co-educational	Primary with upper primary school	No
Rural	<100	Co-educational	Primary with upper primary school	No
Rural	<30	Co-educational	Primary only	No
Rural	<30	Co-educational	Primary only	Yes
Rural	<30	Co-educational	Primary only	No
Rural	<30	Co-educational	Primary only	No
Rural	<30	Co-educational	Primary only	Yes
Rural	<30	Co-educational	Primary only	No
Rural	<30	Co-educational	Primary only	No
Rural	<30	Co-educational	Primary only	No
Rural	<30	Co-educational	Primary only	No
Rural	<100	Co-educational	Primary only	No
Rural	<30	Co-educational	Primary only	No
Rural	<30	Co-educational	Primary only	Yes
Rural	<30	Co-educational	Primary only	Yes
Rural	<30	Co-educational	Primary only	No
Rural	<30	Co-educational	Primary only	No
Rural	<100	Co-educational	Primary only	No
Rural	<30	Co-educational	Primary only	No
Rural	100+	Co-educational	Primary with upper primary school	Yes
Rural	100+	Boys	Secondary Only	Yes
Rural	<100	Co-educational	Secondary Only	No
Rural	100+	Co-educational	Secondary Only	Yes
Rural	100+	Co-educational	Primary with upper primary school	No
Rural	100+	Co-educational	Primary with upper primary school	No
Rural	100+	Co-educational	Primary with upper primary school	No
Rural	100+	Co-educational	Primary with upper primary school	Yes
Rural	100+	Co-educational	Primary with upper primary school	No
Rural	<100	Co-educational	Primary only	No
Rural	<30	Co-educational	Primary only	No
Rural	<30	Co-educational	Primary only	Yes
Rural	<100	Co-educational	Primary only	No
Rural	<30	Co-educational	Primary only	Yes
Rural	<30	Co-educational	Primary only	No
Rural	100+	Co-educational	Primary with upper primary school	No
Rural	<30	Co-educational	Primary only	No
Rural	<30	Co-educational	Primary only	No
Rural	100+	Co-educational	Primary with upper primary school	Yes
Rural	<30	Co-educational	Primary only	No
Rural	100+	Co-educational	Secondary Only	No
Rural	100+	Co-educational	Secondary Only	Yes
Rural	100+	Co-educational	Secondary Only	No
Rural	100+	Girls	Secondary Only	No
Rural	100+	Co-educational	Secondary Only	No
Urban	<100	Co-educational	Primary with upper primary school	No
Rural	<30	Co-educational	Primary with upper primary school	No
Rural	<100	Co-educational	Primary with upper primary school	No
Rural	<100	Co-educational	Primary with upper primary school	No
Rural	100+	Co-educational	Primary with upper primary school	Yes
Rural	100+	Co-educational	Primary with upper primary school	No
Rural	100+	Co-educational	Primary with upper primary school	Yes
Rural	100+	Co-educational	Primary with upper primary school	Yes
Rural	<100	Co-educational	Primary with upper primary school	No
Rural	100+	Co-educational	Primary with upper primary school	No
Rural	<100	Co-educational	Primary with upper primary school	No
Rural	<100	Co-educational	Primary with upper primary school	Yes
Rural	100+	Co-educational	Primary with upper primary school	No
Rural	<100	Co-educational	Primary only	No
Rural	<100	Co-educational	Primary only	No
Rural	<100	Co-educational	Primary with upper primary school	Yes
Rural	<100	Co-educational	Primary only	Yes
Rural	<30	Co-educational	Primary only	Yes
Rural	<100	Co-educational	Primary only	No
Rural	<30	Co-educational	Primary only	Yes
Rural	<100	Co-educational	Primary with upper primary school	No
Urban	<100	Co-educational	Primary with upper primary school	Yes
Rural	100+	Co-educational	Primary with upper primary school	Yes
Rural	100+	Co-educational	Primary with upper primary school	No
Urban	100+	Co-educational	Primary with upper primary school	Yes
Rural	<100	Co-educational	Secondary Only	No
Urban	100+	Co-educational	Primary with upper primary school	Yes
Rural	<30	Co-educational	Primary only	No
Rural	100+	Co-educational	Secondary Only	No
Rural	100+	Co-educational	Primary with Upper Primary and Secondary	No
Rural	100+	Co-educational	Primary with upper primary school	Yes
Rural	<100	Co-educational	Primary with upper primary school	No
Rural	100+	Co-educational	Primary with upper primary school	Yes
Rural	100+	Co-educational	Primary with upper primary school	Yes
Urban	<100	Co-educational	Primary with upper primary school	No
Rural	<100	Co-educational	Primary with upper primary school	Yes
Rural	<100	Co-educational	Primary with upper primary school	Yes
Rural	100+	Co-educational	Primary with upper primary school	No
Rural	<100	Co-educational	Primary with upper primary school	No
Rural	100+	Co-educational	Primary with upper primary school	No
Rural	100+	Co-educational	Primary with upper primary school	Yes
Rural	<100	Co-educational	Primary with upper primary school	No
Rural	100+	Co-educational	Primary with upper primary school	Yes
Rural	100+	Co-educational	Primary with upper primary school	Yes
Rural	<30	Co-educational	Primary with upper primary school	Yes
Rural	<30	Co-educational	Primary only	No
Rural	<100	Co-educational	Primary only	No
Rural	<100	Co-educational	Primary only	Yes
Rural	<30	Co-educational	Primary only	No
Rural	<100	Co-educational	Primary with upper primary school	Yes
Rural	<30	Co-educational	Primary only	Yes
Rural	<30	Co-educational	Primary only	Yes
Rural	<100	Co-educational	Primary only	No
Rural	100+	Co-educational	Secondary Only	No
Rural	<100	Co-educational	Primary with upper primary school	No
Urban	100+	Co-educational	Primary with upper primary school	No
Rural	100+	Co-educational	Primary with upper primary school	Yes
Rural	100+	Co-educational	Secondary Only	Yes
Urban	<100	Co-educational	Primary with upper primary school	No
Urban	<30	Co-educational	Primary with upper primary school	No
Rural	<100	Co-educational	Primary only	No
Rural	<30	Co-educational	Primary only	No
Urban	<30	Co-educational	Primary with upper primary school	No
Rural	100+	Co-educational	Secondary Only	No
Rural	<100	Co-educational	Secondary Only	No
Rural	100+	Co-educational	Secondary Only	No
Rural	<100	Co-educational	Primary with upper primary school	No
Rural	100+	Co-educational	Primary with upper primary school	Yes
Rural	100+	Co-educational	Primary with upper primary school	Yes
Rural	<100	Co-educational	Primary with upper primary school	Yes
Rural	100+	Co-educational	Primary with upper primary school	Yes
Rural	100+	Co-educational	Primary with upper primary school	No
Rural	100+	Co-educational	Primary with upper primary school	No
Rural	<100	Co-educational	Primary with upper primary school	Yes
Rural	<100	Co-educational	Primary with upper primary school	No
Rural	<100	Co-educational	Primary with upper primary school	Yes
Rural	100+	Co-educational	Primary with upper primary school	No
Rural	100+	Co-educational	Primary with upper primary school	Yes
Rural	<30	Co-educational	Primary only	Yes
Rural	<30	Co-educational	Primary only	No
Rural	<30	Co-educational	Primary only	No
Rural	<100	Co-educational	Primary only	No
Rural	<100	Co-educational	Primary only	No
Rural	<30	Co-educational	Primary only	No
Rural	<30	Co-educational	Primary only	No
Rural	<100	Co-educational	Primary only	Yes
Rural	<30	Co-educational	Primary only	No
Rural	<30	Co-educational	Primary only	No
Rural	<30	Co-educational	Primary only	No
Rural	<30	Co-educational	Primary only	No
Rural	<30	Co-educational	Primary only	No
Rural	100+	Co-educational	Primary with upper primary school	No
Rural	<30	Co-educational	Primary only	No
Rural	<30	Co-educational	Primary only	No
Urban	100+	Co-educational	Primary with upper primary school	Yes
Urban	100+	Co-educational	Secondary Only	No
Urban	100+	Co-educational	Primary with upper primary school	No
Urban	100+	Co-educational	Primary with upper primary school	Yes
Rural	100+	Co-educational	Secondary Only	Yes
Rural	<100	Co-educational	Primary only	No
Rural	<30	Co-educational	Primary only	No
Urban	<100	Co-educational	Primary only	Yes
Rural	<100	Co-educational	Primary only	Yes
Rural	<100	Co-educational	Primary only	No
Rural	<100	Co-educational	Primary only	No
Rural	<30	Co-educational	Primary only	Yes
Rural	<100	Co-educational	Primary only	No
Rural	<100	Co-educational	Primary only	No
Rural	<30	Co-educational	Primary only	No
Rural	<100	Co-educational	Primary only	No
Rural	<30	Co-educational	Primary only	No
Rural	<100	Co-educational	Primary only	No
Rural	<30	Co-educational	Primary only	No
Rural	<30	Co-educational	Primary only	No
Rural	<100	Co-educational	Primary only	No
Rural	<100	Co-educational	Primary only	No
Rural	<30	Co-educational	Primary only	Yes
Rural	100+	Co-educational	Primary only	No
Rural	<30	Co-educational	Primary only	No
Rural	<100	Co-educational	Primary only	No
Rural	100+	Co-educational	Primary only	Yes
Rural	100+	Co-educational	Primary only	Yes
Rural	<100	Co-educational	Primary only	Yes
Rural	<100	Co-educational	Primary only	No
Rural	<30	Co-educational	Primary only	No
Rural	100+	Co-educational	Primary only	No
Rural	<30	Co-educational	Primary only	No
Rural	<100	Co-educational	Primary only	No
Rural	<100	Co-educational	Primary only	No
Rural	<30	Co-educational	Primary only	No
Urban	<30	Co-educational	Primary only	Yes
Rural	<100	Co-educational	Primary only	No
Rural	<100	Co-educational	Primary only	No
Rural	<100	Co-educational	Primary only	No
Rural	<100	Co-educational	Primary only	No
Rural	<100	Co-educational	Primary only	No
Rural	<100	Co-educational	Primary only	No
Rural	<30	Co-educational	Primary only	No
Rural	<100	Co-educational	Primary only	No
Rural	<30	Co-educational	Primary only	No
Rural	<100	Co-educational	Primary only	No
Rural	<30	Co-educational	Primary only	No
Rural	<100	Co-educational	Primary only	Yes
Rural	<100	Co-educational	Primary only	Yes
Rural	<100	Co-educational	Primary only	No
Urban	<30	Co-educational	Primary only	No
Rural	<100	Co-educational	Primary only	No
Urban	100+	Co-educational	Primary only	No
Rural	100+	Co-educational	Primary only	Yes
Rural	<100	Co-educational	Primary only	No
Rural	<100	Co-educational	Primary only	No
Rural	<30	Co-educational	Primary only	No
Rural	<100	Co-educational	Primary only	No
Rural	<100	Co-educational	Primary only	No
Rural	<100	Co-educational	Primary only	No
Rural	<100	Co-educational	Primary only	No
Rural	100+	Co-educational	Primary only	Yes
Urban	<30	Co-educational	Primary only	No
Rural	100+	Co-educational	Primary only	No
Rural	<30	Co-educational	Primary only	Yes
Rural	<30	Co-educational	Primary only	No
Rural	<100	Co-educational	Primary only	No
Rural	<100	Co-educational	Primary only	No
Rural	<100	Co-educational	Primary only	No
Urban	<100	Co-educational	Primary only	No
Rural	<30	Co-educational	Primary only	No
Rural	<30	Co-educational	Primary only	Yes
Rural	100+	Co-educational	Primary only	Yes
Rural	<30	Co-educational	Primary only	No
Rural	<30	Co-educational	Primary only	No
Rural	<100	Co-educational	Primary only	No
Rural	<100	Co-educational	Primary only	No
Rural	<100	Co-educational	Primary only	No
Rural	100+	Co-educational	Primary only	No
Rural	<100	Co-educational	Primary only	No
Rural	<100	Co-educational	Primary only	No
Rural	<100	Co-educational	Primary only	Yes
Rural	<100	Co-educational	Primary only	No
Rural	<100	Co-educational	Primary only	No
Rural	100+	Co-educational	Primary only	No
Rural	<100	Co-educational	Primary only	No
Rural	<30	Co-educational	Primary only	No
Rural	<100	Co-educational	Primary only	No
Urban	<100	Co-educational	Primary only	No
Rural	100+	Co-educational	Primary only	No
Urban	<100	Co-educational	Primary only	No
Rural	<30	Co-educational	Primary only	Yes
Rural	<100	Co-educational	Primary only	Yes
Rural	<30	Co-educational	Primary only	Yes
Rural	<30	Co-educational	Primary only	No
Rural	<100	Co-educational	Primary only	Yes
Rural	<100	Co-educational	Primary only	No
Rural	<100	Co-educational	Primary only	No
Rural	<30	Co-educational	Primary only	No
Rural	<100	Co-educational	Primary only	No
Rural	<30	Co-educational	Primary only	No
Rural	<100	Co-educational	Primary only	No
Rural	100+	Co-educational	Primary only	No
Rural	<100	Co-educational	Primary only	No
Rural	<100	Co-educational	Primary only	No
Rural	<100	Co-educational	Primary only	Yes
Rural	<30	Co-educational	Primary only	Yes
Rural	<100	Co-educational	Primary only	No
Rural	100+	Co-educational	Primary only	No
Rural	<30	Co-educational	Primary only	No
Rural	<100	Co-educational	Primary only	No
Urban	<100	Co-educational	Primary only	Yes
Rural	<30	Co-educational	Primary only	No
Rural	<100	Co-educational	Primary only	No
Rural	<100	Co-educational	Primary only	No
Rural	<100	Co-educational	Primary only	No
Rural	<30	Co-educational	Primary only	No
Rural	<100	Co-educational	Primary only	No
Rural	100+	Co-educational	Primary only	No
Rural	100+	Co-educational	Primary only	No
Rural	<100	Co-educational	Primary only	No
Rural	<30	Co-educational	Primary only	No
Rural	<100	Co-educational	Primary only	No
Rural	<30	Co-educational	Primary only	No
Rural	<100	Co-educational	Primary only	No
Urban	<100	Co-educational	Primary only	No
Rural	<100	Co-educational	Primary only	No
Rural	<100	Co-educational	Primary only	No
Rural	<30	Co-educational	Primary only	No
Rural	<30	Co-educational	Primary only	No
Rural	<100	Co-educational	Primary only	No
Rural	<30	Co-educational	Primary only	No
Urban	<100	Co-educational	Primary only	No
Rural	<100	Co-educational	Primary only	No
Rural	<100	Co-educational	Primary only	No
Rural	<100	Co-educational	Primary only	No
Rural	<100	Co-educational	Primary only	No
Rural	100+	Co-educational	Primary only	No
Rural	<100	Co-educational	Primary only	No
Rural	100+	Co-educational	Primary only	Yes
Rural	<100	Co-educational	Primary only	Yes
Rural	<100	Co-educational	Primary only	Yes
Rural	<100	Co-educational	Primary only	Yes
Rural	<100	Co-educational	Primary only	No
Rural	<30	Co-educational	Primary only	No
Rural	<30	Co-educational	Primary only	No
Rural	<100	Co-educational	Primary only	No
Rural	<100	Co-educational	Primary only	No
Rural	<30	Co-educational	Primary only	No
Rural	<100	Co-educational	Primary only	No
Rural	<100	Co-educational	Primary only	Yes
Rural	<30	Co-educational	Primary only	No
Rural	<100	Co-educational	Primary only	No
Rural	100+	Co-educational	Primary only	No
Rural	100+	Co-educational	Primary only	No
Rural	<100	Co-educational	Primary only	No
Rural	<100	Co-educational	Primary only	Yes
Urban	<100	Co-educational	Primary only	Yes
Rural	<100	Co-educational	Primary only	No
Rural	<100	Co-educational	Primary only	No
Rural	100+	Co-educational	Primary only	No
Rural	<100	Co-educational	Primary only	No
Rural	<100	Co-educational	Primary only	No
Rural	<100	Co-educational	Primary only	No
Urban	<100	Co-educational	Primary only	No
Rural	<30	Co-educational	Primary only	No
Rural	<100	Co-educational	Primary only	No
Rural	<30	Co-educational	Primary only	No
Rural	<100	Co-educational	Primary only	No
Rural	<30	Co-educational	Primary only	No
Rural	<100	Co-educational	Primary only	No
Rural	100+	Co-educational	Primary only	No
Urban	<30	Co-educational	Primary only	No
Rural	100+	Co-educational	Primary only	Yes
Rural	100+	Co-educational	Primary only	Yes
Rural	<100	Co-educational	Primary only	No
Rural	<100	Co-educational	Primary only	Yes
Rural	<100	Co-educational	Primary only	Yes
Rural	<100	Co-educational	Primary only	No
Rural	<100	Co-educational	Primary only	No
Rural	<100	Co-educational	Primary only	No
Urban	<100	Co-educational	Primary only	No
Rural	<100	Co-educational	Primary only	No
Rural	<100	Co-educational	Primary only	No
Rural	100+	Co-educational	Primary only	No
Rural	<100	Co-educational	Primary only	Yes
Rural	<100	Co-educational	Primary only	No
Rural	<100	Co-educational	Primary only	Yes
Rural	<100	Co-educational	Primary only	No
Rural	<30	Co-educational	Primary only	No
Rural	<100	Co-educational	Primary only	No
Rural	<30	Co-educational	Primary only	No
Rural	<100	Co-educational	Primary only	No
Rural	<100	Co-educational	Primary only	No
Rural	<100	Co-educational	Primary only	Yes
Rural	<30	Co-educational	Primary only	No
Rural	<100	Co-educational	Primary only	No
Rural	100+	Co-educational	Primary only	No
Rural	100+	Co-educational	Primary only	Yes
Rural	<30	Co-educational	Primary only	No
Rural	<100	Co-educational	Primary only	No
Rural	<100	Co-educational	Primary only	No
Rural	<100	Co-educational	Primary only	No
Rural	<100	Co-educational	Primary only	No
Rural	<30	Co-educational	Primary only	No
Rural	<100	Co-educational	Primary only	No
Rural	<100	Co-educational	Primary only	No
Rural	<30	Co-educational	Primary only	No
Urban	<100	Co-educational	Primary only	No
Urban	<30	Co-educational	Primary only	No
Rural	100+	Co-educational	Primary only	No
Rural	<100	Co-educational	Primary only	No
Rural	<100	Co-educational	Primary only	No
Rural	<100	Co-educational	Primary only	No
Rural	<100	Co-educational	Primary only	No
Rural	<100	Co-educational	Primary only	Yes
Rural	<30	Co-educational	Primary only	No
Rural	<100	Co-educational	Primary only	Yes
Rural	<100	Co-educational	Primary only	No
Rural	<100	Co-educational	Primary only	No
Rural	<100	Co-educational	Primary only	No
Rural	<100	Co-educational	Primary only	No
Rural	<100	Co-educational	Primary only	No
Rural	<100	Co-educational	Primary only	No
Rural	<100	Co-educational	Primary only	No
Rural	<100	Co-educational	Primary only	Yes
Rural	<100	Co-educational	Primary only	Yes
Rural	<100	Co-educational	Primary only	No
Rural	<100	Co-educational	Primary only	Yes
Rural	<30	Co-educational	Primary only	No
Rural	<100	Co-educational	Primary only	No
Rural	<100	Co-educational	Primary only	Yes
Rural	100+	Co-educational	Primary only	No
Urban	<100	Co-educational	Primary only	No
Rural	<100	Co-educational	Primary only	No
Urban	100+	Boys	Secondary with Higher Secondary	No
Rural	100+	Co-educational	Secondary with Higher Secondary	No
Urban	100+	Co-educational	Secondary Only	No
Rural	100+	Co-educational	Secondary with Higher Secondary	Yes
Rural	100+	Co-educational	Secondary with Higher Secondary	Yes
Rural	100+	Co-educational	Secondary Only	No
Rural	100+	Co-educational	Secondary with Higher Secondary	No
Rural	100+	Co-educational	Secondary Only	No
Rural	100+	Boys	Secondary with Higher Secondary	No
Rural	100+	Co-educational	Secondary with Higher Secondary	No
Rural	100+	Co-educational	Secondary with Higher Secondary	Yes
Rural	<100	Co-educational	Primary with upper primary school	Yes
Rural	<100	Co-educational	Primary with upper primary school	Yes
Rural	100+	Co-educational	Primary with upper primary school	No
Rural	100+	Co-educational	Primary with upper primary school	No
Rural	<100	Co-educational	Primary with upper primary school	No
Rural	100+	Co-educational	Primary with upper primary school	No
Rural	100+	Co-educational	Primary with upper primary school	No
Rural	100+	Co-educational	Primary with upper primary school	No
Rural	100+	Co-educational	Primary with upper primary school	No
Rural	100+	Co-educational	Primary with upper primary school	No
Rural	100+	Co-educational	Primary with upper primary school	No
Rural	100+	Co-educational	Primary with upper primary school	No
Rural	100+	Co-educational	Primary with upper primary school	No
Rural	100+	Co-educational	Primary with upper primary school	Yes
Rural	100+	Co-educational	Primary with upper primary school	No
Rural	<100	Co-educational	Primary with upper primary school	No
Rural	100+	Co-educational	Upper primary school	Yes
Urban	100+	Co-educational	Primary with upper primary school	No
Rural	100+	Co-educational	Primary with upper primary school	No
Rural	100+	Co-educational	Primary with upper primary school	No
Rural	100+	Co-educational	Primary with upper primary school	No
Rural	100+	Co-educational	Primary with upper primary school	No
Rural	100+	Co-educational	Primary with upper primary school	No
Rural	100+	Co-educational	Primary with upper primary school	No
Rural	100+	Co-educational	Primary with upper primary school	No
Rural	100+	Co-educational	Primary with upper primary school	No
Rural	100+	Co-educational	Primary with upper primary school	No
Rural	100+	Co-educational	Primary with upper primary school	No
Urban	100+	Co-educational	Primary with upper primary school	Yes
Rural	100+	Co-educational	Primary with upper primary school	No
Rural	100+	Co-educational	Primary with upper primary school	No
Rural	100+	Co-educational	Primary with upper primary school	No
Rural	100+	Co-educational	Primary with upper primary school	No
Rural	<100	Co-educational	Primary with upper primary school	No
Rural	100+	Co-educational	Primary with upper primary school	No
Rural	100+	Co-educational	Primary with upper primary school	No
Rural	100+	Co-educational	Primary with upper primary school	No
Rural	100+	Co-educational	Primary only	No
Rural	<100	Co-educational	Primary with upper primary school	No
Rural	100+	Co-educational	Primary with upper primary school	Yes
Rural	100+	Co-educational	Primary with upper primary school	No
Rural	100+	Co-educational	Primary with upper primary school	No
Rural	100+	Co-educational	Primary with upper primary school	No
Rural	100+	Co-educational	Primary with upper primary school	No
Rural	100+	Co-educational	Primary with upper primary school	No
Rural	100+	Co-educational	Primary with upper primary school	Yes
Rural	100+	Co-educational	Primary with upper primary school	No
Rural	100+	Co-educational	Primary with upper primary school	No
Rural	100+	Co-educational	Primary with upper primary school	No
Rural	100+	Co-educational	Primary with upper primary school	No
Rural	100+	Co-educational	Primary with upper primary school	No
Rural	100+	Co-educational	Primary with upper primary school	Yes
Rural	100+	Co-educational	Primary with upper primary school	Yes
Rural	100+	Co-educational	Primary with upper primary school	No
Urban	<100	Co-educational	Primary with upper primary school	No
Rural	100+	Co-educational	Primary with upper primary school	No
Urban	100+	Co-educational	Primary with upper primary school	No
Rural	100+	Co-educational	Primary with upper primary school	Yes
Rural	100+	Co-educational	Primary with upper primary school	No
Rural	100+	Co-educational	Primary with upper primary school	Yes
Urban	100+	Co-educational	Primary with upper primary school	No
Rural	100+	Co-educational	Primary with upper primary school	No
Rural	<100	Co-educational	Primary with upper primary school	No
Rural	100+	Co-educational	Primary with upper primary school	No
Rural	100+	Co-educational	Primary with upper primary school	No
Urban	100+	Co-educational	Primary with upper primary school	No
Rural	100+	Co-educational	Primary with upper primary school	No
Rural	<100	Co-educational	Primary with upper primary school	No
Rural	100+	Co-educational	Primary with upper primary school	No
Rural	100+	Co-educational	Primary with upper primary school	No
Rural	100+	Co-educational	Primary with upper primary school	Yes
Rural	100+	Co-educational	Primary with upper primary school	Yes
Rural	100+	Co-educational	Primary with upper primary school	No
Rural	<100	Co-educational	Primary with upper primary school	No
Urban	<100	Co-educational	Primary with upper primary school	Yes
Urban	100+	Co-educational	Primary with upper primary school	Yes
Rural	100+	Co-educational	Primary with upper primary school	No
Rural	100+	Co-educational	Primary with upper primary school	No
Urban	100+	Co-educational	Primary with upper primary school	No
Rural	100+	Co-educational	Primary with upper primary school	No
Rural	<100	Co-educational	Primary with upper primary school	No
Rural	100+	Co-educational	Primary with upper primary school	No
Rural	100+	Co-educational	Primary with upper primary school	No
Rural	100+	Co-educational	Primary with upper primary school	Yes
Urban	100+	Co-educational	Primary with upper primary school	No
Rural	<100	Co-educational	Primary only	Yes
Rural	100+	Co-educational	Primary with upper primary school	Yes
Rural	100+	Co-educational	Primary with upper primary school	Yes
Rural	100+	Co-educational	Primary with upper primary school	No
Rural	100+	Co-educational	Primary with upper primary school	No
Rural	<100	Co-educational	Primary with upper primary school	No
Rural	100+	Co-educational	Primary with upper primary school	Yes
Rural	100+	Co-educational	Primary with upper primary school	No
Rural	100+	Co-educational	Primary with upper primary school	No
Rural	100+	Co-educational	Primary with upper primary school	No
Urban	100+	Co-educational	Primary with upper primary school	Yes
Rural	100+	Co-educational	Primary with upper primary school	No
Urban	100+	Co-educational	Primary with upper primary school	No
Rural	100+	Co-educational	Primary with upper primary school	Yes
Rural	<100	Co-educational	Primary with upper primary school	No
Rural	100+	Co-educational	Primary with upper primary school	No
Rural	100+	Co-educational	Primary with upper primary school	No
Rural	100+	Co-educational	Primary with upper primary school	No
Rural	100+	Co-educational	Primary with upper primary school	No
Rural	100+	Co-educational	Primary with upper primary school	No
Rural	100+	Co-educational	Primary with upper primary school	No
Rural	<100	Co-educational	Primary with upper primary school	No
Rural	100+	Co-educational	Primary with upper primary school	No
Rural	100+	Co-educational	Primary with upper primary school	No
Rural	100+	Co-educational	Primary with upper primary school	Yes
Rural	100+	Co-educational	Primary with upper primary school	No
Rural	100+	Co-educational	Primary with upper primary school	No
Rural	<100	Co-educational	Primary with upper primary school	Yes
Rural	100+	Co-educational	Primary with upper primary school	No
Rural	100+	Co-educational	Primary with upper primary school	No
Rural	100+	Co-educational	Primary with upper primary school	Yes
Rural	100+	Co-educational	Primary with upper primary school	No
Rural	100+	Co-educational	Primary with upper primary school	No
Rural	100+	Co-educational	Primary with upper primary school	No
Rural	100+	Co-educational	Primary with upper primary school	No
Rural	100+	Co-educational	Primary with upper primary school	No
Rural	100+	Co-educational	Primary with upper primary school	Yes
Rural	100+	Co-educational	Primary with upper primary school	No
Rural	100+	Co-educational	Primary with upper primary school	No
Rural	100+	Co-educational	Primary with upper primary school	No
Rural	100+	Co-educational	Primary with upper primary school	Yes
Rural	100+	Co-educational	Primary with upper primary school	No
Rural	100+	Co-educational	Primary with upper primary school	No
Rural	100+	Girls	Primary with upper primary school	No
Rural	100+	Co-educational	Primary with upper primary school	No
Rural	100+	Co-educational	Primary with upper primary school	No
Rural	100+	Co-educational	Primary with upper primary school	No
Rural	100+	Co-educational	Primary with upper primary school	No
Rural	100+	Co-educational	Primary with upper primary school	No
Rural	100+	Co-educational	Primary with upper primary school	No
Rural	100+	Co-educational	Primary with upper primary school	No
Rural	100+	Co-educational	Primary with upper primary school	Yes
Rural	100+	Co-educational	Primary with upper primary school	No
Rural	100+	Co-educational	Primary with upper primary school	Yes
Rural	100+	Co-educational	Primary with upper primary school	No
Rural	100+	Co-educational	Primary with upper primary school	No
Rural	100+	Co-educational	Primary with upper primary school	Yes
Rural	<100	Co-educational	Primary only	No
Rural	100+	Co-educational	Primary with upper primary school	Yes
Rural	100+	Co-educational	Primary with upper primary school	No
Rural	100+	Co-educational	Primary with upper primary school	No
Urban	100+	Co-educational	Primary with upper primary school	No
Rural	100+	Co-educational	Primary with upper primary school	No
Rural	100+	Co-educational	Primary with upper primary school	No
Rural	<100	Co-educational	Primary with upper primary school	Yes
Rural	<100	Co-educational	Primary with upper primary school	Yes
Rural	100+	Co-educational	Primary with upper primary school	No
Rural	<100	Co-educational	Primary with upper primary school	Yes
Rural	100+	Co-educational	Primary with upper primary school	No
Rural	100+	Co-educational	Primary with upper primary school	No
Urban	100+	Co-educational	Primary with upper primary school	No
Rural	100+	Co-educational	Primary with upper primary school	No
Urban	100+	Co-educational	Primary with upper primary school	No
Rural	100+	Co-educational	Primary with upper primary school	Yes
Rural	100+	Girls	Primary with upper primary school	No
Urban	100+	Co-educational	Primary with upper primary school	No
Rural	100+	Co-educational	Primary with upper primary school	Yes
Rural	100+	Co-educational	Primary with upper primary school	No
Rural	100+	Co-educational	Primary with upper primary school	No
Rural	100+	Co-educational	Primary with upper primary school	No
Urban	100+	Co-educational	Primary with upper primary school	No
Rural	100+	Co-educational	Primary with upper primary school	No
Urban	100+	Co-educational	Primary with upper primary school	No
Rural	100+	Co-educational	Primary with upper primary school	No
Rural	100+	Co-educational	Primary with upper primary school	No
Rural	100+	Co-educational	Primary with upper primary school	No
Rural	100+	Co-educational	Primary with upper primary school	No
Rural	100+	Co-educational	Primary with upper primary school	No
Rural	100+	Co-educational	Primary with upper primary school	No
Rural	100+	Co-educational	Primary with upper primary school	Yes
Rural	100+	Co-educational	Primary with upper primary school	No
Rural	100+	Co-educational	Primary with upper primary school	No
Rural	100+	Co-educational	Primary with upper primary school	Yes
Rural	100+	Co-educational	Primary with upper primary school	No
Rural	100+	Co-educational	Primary with upper primary school	No
Rural	100+	Co-educational	Primary with upper primary school	No
Rural	100+	Co-educational	Primary with upper primary school	No
Rural	100+	Co-educational	Primary with upper primary school	No
Rural	100+	Co-educational	Primary with upper primary school	Yes
Rural	100+	Co-educational	Primary with upper primary school	No
Rural	100+	Co-educational	Primary with upper primary school	Yes
Rural	100+	Co-educational	Primary with upper primary school	No
Rural	100+	Co-educational	Primary with upper primary school	No
Rural	100+	Co-educational	Primary with upper primary school	No
Rural	100+	Co-educational	Primary with upper primary school	No
Rural	100+	Co-educational	Primary with upper primary school	Yes
Rural	100+	Co-educational	Primary with upper primary school	No
Rural	100+	Co-educational	Primary with upper primary school	Yes
Rural	100+	Co-educational	Primary with upper primary school	Yes
Rural	100+	Boys	Primary with upper primary school	No
Rural	100+	Co-educational	Primary with upper primary school	No
Rural	100+	Co-educational	Primary with upper primary school	No
Urban	100+	Co-educational	Primary with upper primary school	No
Rural	100+	Co-educational	Primary with upper primary school	No
Rural	100+	Co-educational	Primary with upper primary school	No
Rural	100+	Co-educational	Primary with upper primary school	No
Rural	100+	Co-educational	Primary with upper primary school	No
Rural	100+	Co-educational	Primary with upper primary school	No
Rural	100+	Co-educational	Primary with upper primary school	Yes
Rural	100+	Co-educational	Primary with upper primary school	No
Urban	100+	Co-educational	Primary with upper primary school	Yes
Rural	<100	Co-educational	Primary with upper primary school	No
Rural	100+	Co-educational	Primary with upper primary school	Yes
Rural	<100	Co-educational	Primary with upper primary school	Yes
Urban	<100	Co-educational	Primary with upper primary school	No
Rural	100+	Girls	Primary with upper primary school	No
Rural	100+	Boys	Primary with upper primary school	Yes
Rural	100+	Co-educational	Primary with upper primary school	Yes
Rural	100+	Co-educational	Primary with upper primary school	No
Rural	100+	Co-educational	Primary with upper primary school	No
Rural	100+	Co-educational	Primary with upper primary school	No
Rural	100+	Co-educational	Primary with upper primary school	No
Rural	100+	Co-educational	Primary with upper primary school	Yes
Rural	100+	Co-educational	Primary with upper primary school	No
Rural	<100	Co-educational	Primary with upper primary school	No
Rural	100+	Co-educational	Primary with upper primary school	No
Urban	100+	Co-educational	Primary with upper primary school	No
Rural	100+	Co-educational	Primary with upper primary school	No
Rural	100+	Co-educational	Primary with upper primary school	No
Rural	100+	Co-educational	Primary with upper primary school	No
Rural	100+	Co-educational	Primary with upper primary school	No
Rural	100+	Co-educational	Primary with upper primary school	No
Rural	100+	Co-educational	Primary with upper primary school	Yes
Rural	100+	Co-educational	Primary with upper primary school	No
Rural	100+	Co-educational	Primary with upper primary school	No
Rural	<100	Co-educational	Primary with upper primary school	No
Rural	100+	Co-educational	Primary with upper primary school	No
Rural	100+	Co-educational	Primary with upper primary school	No
Rural	<100	Co-educational	Primary with upper primary school	No
Rural	100+	Co-educational	Primary with upper primary school	No
Rural	100+	Co-educational	Primary with upper primary school	No
Rural	<100	Co-educational	Primary with upper primary school	No
Rural	100+	Co-educational	Primary with upper primary school	No
Urban	100+	Co-educational	Primary with upper primary school	No
Urban	100+	Girls	Primary with upper primary school	Yes
Rural	100+	Co-educational	Primary with upper primary school	No
Rural	100+	Co-educational	Primary with upper primary school	No
Rural	100+	Co-educational	Primary with upper primary school	No
Rural	<100	Co-educational	Primary with upper primary school	No
Rural	100+	Co-educational	Primary with upper primary school	Yes
Rural	<100	Co-educational	Primary with upper primary school	No
Rural	100+	Co-educational	Primary with upper primary school	No
Urban	100+	Co-educational	Primary with upper primary school	No
Rural	100+	Co-educational	Primary with upper primary school	No
Rural	100+	Co-educational	Primary with upper primary school	No
Rural	100+	Co-educational	Primary with upper primary school	No
Rural	100+	Co-educational	Primary with upper primary school	No
Rural	100+	Girls	Upper primary school	No
Rural	100+	Co-educational	Primary with Upper Primary and Secondary	No
Rural	100+	Co-educational	Primary with Upper Primary and Secondary	Yes
Rural	100+	Co-educational	Primary with Upper Primary and Secondary	No
Rural	100+	Co-educational	Primary with Upper Primary and Secondary	No
Rural	100+	Co-educational	Primary with Upper Primary and Secondary	No
Urban	100+	Co-educational	Primary with Upper Primary and Secondary	No
Rural	100+	Co-educational	Primary with Upper Primary and Secondary	No
Rural	100+	Co-educational	Primary with upper primary school	No
Rural	100+	Co-educational	Primary with Upper Primary and Secondary	No
Rural	100+	Co-educational	Primary with Upper Primary and Secondary	No
Rural	100+	Co-educational	Primary with upper primary school	Yes
Rural	100+	Co-educational	Primary with Upper Primary and Secondary	No
Rural	100+	Co-educational	Primary with Upper Primary and Secondary	No
Rural	100+	Co-educational	Primary with Upper Primary and Secondary	Yes
Rural	100+	Co-educational	Primary with Upper Primary and Secondary	Yes
Rural	100+	Co-educational	Primary with Upper Primary and Secondary	No
Rural	100+	Co-educational	Primary with Upper Primary and Secondary	No
Rural	100+	Co-educational	Primary with upper primary school	No
Rural	100+	Co-educational	Primary with Upper Primary and Secondary	No
Rural	100+	Co-educational	Primary with Upper Primary and Secondary	Yes
Rural	100+	Co-educational	Primary with Upper Primary and Secondary	No
Rural	100+	Co-educational	Secondary Only	No
Rural	100+	Co-educational	Secondary Only	No
Rural	100+	Co-educational	Secondary Only	No
Rural	100+	Co-educational	Secondary Only	No
Rural	100+	Co-educational	Secondary Only	No
Urban	<100	Co-educational	Secondary Only	Yes
Rural	100+	Co-educational	Secondary Only	No
Rural	100+	Co-educational	Secondary Only	Yes
Urban	<100	Co-educational	Secondary Only	No
Rural	<100	Co-educational	Secondary Only	No
Rural	100+	Co-educational	Secondary Only	No
Urban	100+	Co-educational	Secondary Only	No
Urban	100+	Co-educational	Secondary Only	No
Urban	100+	Co-educational	Secondary Only	No
Rural	100+	Co-educational	Secondary Only	No
Rural	100+	Co-educational	Secondary Only	No
Rural	100+	Co-educational	Secondary Only	No
Rural	100+	Co-educational	Secondary Only	No
Rural	100+	Co-educational	Secondary Only	No
Rural	100+	Co-educational	Secondary Only	No
Rural	100+	Co-educational	Secondary Only	No
Rural	100+	Co-educational	Secondary Only	Yes
Rural	100+	Co-educational	Secondary Only	No
Rural	100+	Co-educational	Secondary Only	No
Rural	100+	Co-educational	Secondary Only	No
Rural	100+	Co-educational	Secondary Only	No
Urban	100+	Co-educational	Secondary Only	No
Rural	100+	Co-educational	Secondary Only	No
Rural	100+	Co-educational	Secondary Only	No
Rural	100+	Co-educational	Secondary Only	No
Rural	100+	Co-educational	Secondary Only	No
Rural	100+	Co-educational	Secondary Only	No
Urban	<100	Co-educational	Secondary Only	No
Rural	100+	Co-educational	Secondary Only	No
Urban	<100	Co-educational	Secondary Only	No
Rural	100+	Co-educational	Secondary Only	No
Rural	100+	Co-educational	Secondary Only	No
Rural	<100	Co-educational	Primary only	No
Rural	100+	Girls	Primary only	No
Urban	100+	Co-educational	Primary with upper primary school	Yes
Urban	<100	Co-educational	Primary with upper primary school	No
Urban	100+	Co-educational	Primary with upper primary school	No
Urban	100+	Co-educational	Primary with upper primary school	No
Rural	100+	Co-educational	Secondary Only	No
Rural	100+	Co-educational	Primary with upper primary school	Yes
Urban	100+	Co-educational	Secondary Only	Yes
Rural	100+	Co-educational	Secondary Only	Yes
Rural	100+	Co-educational	Secondary Only	No
Rural	100+	Co-educational	Secondary Only	Yes
Rural	<100	Co-educational	Secondary Only	No
Rural	100+	Co-educational	Primary with upper primary school	No
Rural	100+	Co-educational	Primary with upper primary school	No
Rural	100+	Co-educational	Primary with upper primary school	No
Rural	100+	Co-educational	Primary with upper primary school	No
Rural	<100	Co-educational	Primary only	Yes
Rural	100+	Co-educational	Primary with upper primary school	No
Rural	100+	Co-educational	Primary with upper primary school	No
Rural	100+	Boys	Primary with upper primary school	No
Rural	<100	Co-educational	Primary only	No
Rural	<100	Co-educational	Primary only	No
Rural	<100	Co-educational	Primary only	No
Rural	<100	Co-educational	Primary only	No
Rural	<100	Co-educational	Primary only	No
Rural	100+	Girls	Primary with upper primary school	No
Urban	<30	Co-educational	Primary only	Yes
Rural	<100	Co-educational	Primary only	No
Rural	<100	Co-educational	Primary with upper primary school	No
Urban	100+	Boys	Primary with upper primary school	No
Rural	100+	Boys	Primary with upper primary school	No
Rural	<30	Co-educational	Primary only	No
Rural	100+	Co-educational	Secondary Only	No
Rural	<30	Co-educational	Primary only	No
Rural	100+	Co-educational	Secondary Only	No
Rural	<100	Co-educational	Secondary Only	No
Rural	100+	Co-educational	Primary with upper primary school	No
Rural	100+	Co-educational	Primary with upper primary school	No
Rural	<100	Co-educational	Primary only	No
Rural	<30	Co-educational	Primary only	No
Rural	100+	Co-educational	Primary with upper primary school	No
Rural	100+	Co-educational	Primary with upper primary school	No
Rural	100+	Co-educational	Primary with upper primary school	No
Rural	<30	Co-educational	Primary only	No
Rural	100+	Co-educational	Secondary Only	No
Rural	100+	Co-educational	Primary with upper primary school	No
Rural	100+	Co-educational	Primary with upper primary school	No
Rural	100+	Co-educational	Primary only	No
Rural	100+	Co-educational	Primary with upper primary school	No
Rural	100+	Co-educational	Primary with upper primary school	No
Rural	100+	Co-educational	Primary with upper primary school	No
Rural	100+	Co-educational	Primary with upper primary school	No
Rural	100+	Co-educational	Primary with upper primary school	No
Rural	100+	Co-educational	Primary with upper primary school	No
Rural	<100	Co-educational	Primary with upper primary school	No
Rural	<100	Co-educational	Primary with upper primary school	No
Rural	100+	Co-educational	Primary with upper primary school	No
Rural	100+	Co-educational	Primary with upper primary school	No
Rural	100+	Co-educational	Primary with upper primary school	No
Rural	100+	Co-educational	Primary with upper primary school	No
Rural	<100	Co-educational	Primary only	No
Rural	<100	Co-educational	Primary only	No
Rural	100+	Co-educational	Secondary with Higher Secondary	No
Urban	100+	Co-educational	Primary with upper primary school	Yes
Rural	100+	Co-educational	Primary with upper primary school	Yes
Rural	100+	Co-educational	Secondary Only	Yes
Rural	100+	Co-educational	Secondary Only	No
Rural	100+	Co-educational	Secondary with Higher Secondary	No
Rural	100+	Co-educational	Primary with upper primary school	No
Rural	100+	Co-educational	Primary with upper primary school	No
Rural	100+	Co-educational	Secondary Only	No
Rural	100+	Co-educational	Primary with upper primary school	No
Rural	100+	Co-educational	Primary with upper primary school	Yes
Rural	100+	Co-educational	Primary with upper primary school	No
Rural	100+	Co-educational	Primary with upper primary school	Yes
Rural	100+	Co-educational	Primary with upper primary school	No
Rural	100+	Co-educational	Primary with upper primary school	No
Rural	100+	Co-educational	Primary with upper primary school	Yes
Rural	100+	Co-educational	Primary with upper primary school	No
Rural	100+	Co-educational	Primary with upper primary school	No
Rural	100+	Co-educational	Primary with upper primary school	Yes
Rural	<30	Co-educational	Primary only	No
Rural	<100	Co-educational	Primary only	No
Rural	<30	Co-educational	Primary only	No
Urban	<30	Co-educational	Primary only	No
Rural	100+	Boys	Primary with upper primary school	Yes
Rural	<100	Co-educational	Secondary Only	No
Rural	100+	Co-educational	Primary with upper primary school	Yes
Rural	<100	Co-educational	Primary with upper primary school	Yes
Rural	100+	Co-educational	Primary only	Yes
Rural	<100	Co-educational	Primary only	No
Rural	<100	Co-educational	Primary only	Yes
Urban	100+	Co-educational	Primary with upper primary school	Yes
Urban	100+	Co-educational	Secondary Only	No
Urban	100+	Co-educational	Primary with upper primary school	No
Urban	<100	Co-educational	Secondary Only	No
Urban	100+	Co-educational	Secondary Only	Yes
Urban	<100	Co-educational	Primary with upper primary school	No
Urban	<100	Co-educational	Primary only	No
Urban	100+	Boys	Primary with upper primary school	No
Rural	100+	Co-educational	Secondary with Higher Secondary	No
Rural	100+	Co-educational	Secondary Only	No
Rural	100+	Co-educational	Secondary Only	No
Rural	100+	Co-educational	Primary with upper primary school	No
Rural	<100	Co-educational	Primary only	No
Rural	100+	Co-educational	Secondary Only	Yes
Rural	100+	Co-educational	Secondary Only	No
Rural	100+	Co-educational	Secondary Only	No
Rural	100+	Co-educational	Secondary with Higher Secondary	No
Rural	100+	Co-educational	Secondary Only	No
Rural	<100	Co-educational	Secondary Only	No
Rural	100+	Co-educational	Secondary Only	No
Rural	100+	Co-educational	Secondary Only	No
Rural	100+	Co-educational	Secondary Only	No
Rural	<100	Co-educational	Secondary Only	Yes
Rural	100+	Co-educational	Secondary with Higher Secondary	No
Rural	100+	Co-educational	Secondary Only	No
Rural	100+	Co-educational	Secondary Only	No
Rural	<100	Co-educational	Secondary Only	No
Rural	<100	Co-educational	Secondary Only	No
Rural	100+	Co-educational	Secondary Only	No
Rural	<100	Co-educational	Secondary Only	No
Rural	100+	Co-educational	Secondary Only	No
Rural	100+	Co-educational	Secondary Only	No
Rural	<100	Co-educational	Secondary Only	No
Rural	100+	Co-educational	Primary with upper primary school	No
Rural	100+	Boys	Primary with upper primary school	Yes
Rural	100+	Co-educational	Primary with upper primary school	Yes
Rural	100+	Co-educational	Primary with upper primary school	No
Rural	100+	Co-educational	Primary with upper primary school	Yes
Rural	100+	Co-educational	Primary with upper primary school	Yes
Rural	<100	Co-educational	Primary with upper primary school	No
Rural	100+	Boys	Primary with upper primary school	Yes
Rural	100+	Co-educational	Primary with upper primary school	No
Rural	<100	Co-educational	Primary with upper primary school	No
Rural	100+	Co-educational	Primary with upper primary school	No
Rural	<100	Co-educational	Primary with upper primary school	No
Rural	100+	Co-educational	Primary with upper primary school	No
Rural	100+	Co-educational	Primary with upper primary school	Yes
Rural	100+	Co-educational	Primary with upper primary school	Yes
Rural	100+	Co-educational	Primary with upper primary school	No
Rural	100+	Co-educational	Primary with upper primary school	No
Rural	100+	Co-educational	Primary with upper primary school	No
Rural	100+	Co-educational	Primary with upper primary school	No
Rural	100+	Co-educational	Primary with upper primary school	No
Rural	100+	Boys	Primary with upper primary school	No
Rural	100+	Co-educational	Primary with upper primary school	No
Rural	100+	Co-educational	Primary with upper primary school	Yes
Rural	100+	Co-educational	Primary with upper primary school	No
Rural	100+	Co-educational	Primary with upper primary school	No
Rural	100+	Co-educational	Primary with upper primary school	Yes
Rural	100+	Co-educational	Primary with upper primary school	No
Rural	<30	Co-educational	Primary with upper primary school	No
Rural	100+	Co-educational	Primary with upper primary school	No
Rural	100+	Co-educational	Primary with upper primary school	Yes
Rural	100+	Co-educational	Primary with upper primary school	No
Rural	100+	Co-educational	Primary with upper primary school	No
Rural	<30	Co-educational	Primary only	No
Rural	<100	Co-educational	Primary only	No
Rural	100+	Boys	Primary with upper primary school	Yes
Rural	100+	Girls	Primary with upper primary school	No
Rural	100+	Girls	Primary with upper primary school	No
Rural	100+	Girls	Primary with upper primary school	No
Rural	100+	Girls	Primary with upper primary school	Yes
Rural	100+	Girls	Primary with upper primary school	No
Rural	100+	Girls	Primary with upper primary school	Yes
Rural	<100	Co-educational	Primary only	No
Rural	<100	Co-educational	Primary only	No
Rural	<100	Co-educational	Primary only	No
Rural	<30	Co-educational	Primary only	No
Rural	<30	Co-educational	Primary only	Yes
Rural	<100	Co-educational	Primary only	No
Rural	<100	Co-educational	Primary only	No
Rural	<30	Co-educational	Primary only	No
Rural	<30	Co-educational	Primary only	No
Rural	<100	Co-educational	Primary only	No
Rural	<100	Co-educational	Primary only	Yes
Rural	<30	Co-educational	Primary only	No
Rural	<100	Co-educational	Primary only	No
Rural	<30	Co-educational	Primary only	No
Rural	<30	Co-educational	Primary only	No
Rural	<30	Co-educational	Primary only	No
Rural	<100	Co-educational	Primary only	No
Rural	<100	Co-educational	Primary only	No
Rural	<100	Co-educational	Primary only	No
Rural	<100	Co-educational	Primary only	No
Rural	<30	Co-educational	Primary only	No
Rural	<30	Co-educational	Primary only	No
Rural	<100	Co-educational	Primary only	No
Rural	<100	Co-educational	Primary only	No
Rural	<30	Co-educational	Primary only	No
Rural	100+	Boys	Primary with upper primary school	Yes
Rural	100+	Boys	Primary with upper primary school	No
Rural	100+	Boys	Primary with upper primary school	No
Rural	<100	Co-educational	Primary only	No
Rural	<100	Boys	Primary with upper primary school	No
Rural	<100	Co-educational	Primary with upper primary school	Yes
Rural	<30	Co-educational	Primary only	No
Rural	<30	Co-educational	Primary only	Yes
Rural	100+	Co-educational	Secondary Only	No
Rural	100+	Co-educational	Secondary with Higher Secondary	No
Urban	100+	Co-educational	Primary with upper primary school	No
Rural	100+	Co-educational	Primary with upper primary school	Yes
Rural	100+	Co-educational	Primary with upper primary school	No
Urban	100+	Co-educational	Primary with upper primary school	No
Urban	100+	Co-educational	Upper Primary with Secondary	No
Rural	100+	Co-educational	Secondary Only	Yes
Urban	100+	Co-educational	Secondary Only	No
Urban	<100	Co-educational	Secondary Only	No
Urban	100+	Co-educational	Secondary Only	No
Rural	100+	Girls	Secondary Only	Yes
Urban	<30	Co-educational	Primary only	No
Rural	<100	Co-educational	Primary only	No
Rural	<100	Co-educational	Primary only	No
Rural	<30	Co-educational	Primary only	No
Rural	<100	Co-educational	Primary only	No
Rural	<100	Co-educational	Primary only	No
Urban	<100	Co-educational	Primary only	No
Urban	<100	Co-educational	Primary only	No
Rural	<30	Co-educational	Primary only	Yes
#N/A	#N/A	#N/A	#N/A	Yes
Urban	<30	Co-educational	Primary only	No
Urban	<100	Co-educational	Primary only	No
Urban	100+	Co-educational	Primary only	No
#N/A	#N/A	#N/A	#N/A	No
Urban	<100	Co-educational	Primary with upper primary school	No
Urban	<100	Co-educational	Primary with upper primary school	No
Urban	<100	Co-educational	Primary with upper primary school	Yes
#N/A	#N/A	#N/A	#N/A	No
Urban	<100	Co-educational	Primary with upper primary school	No
Rural	100+	Co-educational	Primary only	No
Rural	<100	Co-educational	Primary with upper primary school	No
Rural	100+	Co-educational	Primary only	No
Rural	100+	Co-educational	Primary with upper primary school	No
Rural	100+	Co-educational	Primary with upper primary school	No
Urban	100+	Co-educational	Primary with upper primary school	No
Urban	100+	Co-educational	Primary with upper primary school	Yes
Urban	100+	Co-educational	Primary with upper primary school	Yes
#N/A	#N/A	#N/A	#N/A	Yes
Rural	100+	Co-educational	Primary with upper primary school	No
Rural	100+	Co-educational	Primary only	No
Rural	100+	Co-educational	Primary with upper primary school	No
Rural	100+	Co-educational	Primary with upper primary school	Yes
Rural	100+	Co-educational	Primary with upper primary school	No
#N/A	#N/A	#N/A	#N/A	No
Urban	100+	Co-educational	Primary with upper primary school	No
Rural	100+	Co-educational	Primary with upper primary school	No
Urban	100+	Co-educational	Primary with Upper Primary and Secondary	Yes
Urban	100+	Co-educational	Primary with Upper Primary and Secondary	No
Urban	100+	Co-educational	Primary with upper primary school	No
Urban	100+	Co-educational	Primary with upper primary school	Yes
Rural	<100	Co-educational	Primary with Upper Primary and Secondary	No
Urban	100+	Co-educational	Primary with Upper Primary and Secondary	No
Rural	100+	Co-educational	Primary with upper primary school	No
#N/A	#N/A	#N/A	#N/A	No
Urban	100+	Co-educational	Primary with Upper Primary and Secondary	No
Urban	100+	Co-educational	Primary with Upper Primary and Secondary	No
Urban	100+	Co-educational	Primary with Upper Primary and Secondary	Yes
Rural	<100	Co-educational	Primary with upper primary school	No
Rural	100+	Co-educational	Primary with upper primary school	No
Urban	100+	Co-educational	Primary with upper primary school	Yes
Urban	100+	Co-educational	Primary with Upper Primary and Secondary	No
Urban	100+	Co-educational	Primary with Upper Primary and Secondary	No
Urban	100+	Co-educational	Primary with upper primary school	No
Urban	100+	Co-educational	Primary with upper primary school	No
Rural	<100	Co-educational	Secondary Only	No
Urban	100+	Co-educational	Secondary Only	No
Rural	<100	Co-educational	Secondary Only	No
Urban	100+	Co-educational	Secondary Only	No
Urban	100+	Co-educational	Secondary Only	Yes
Urban	<100	Co-educational	Secondary Only	No
Urban	<100	Co-educational	Secondary Only	Yes
Urban	<100	Co-educational	Secondary Only	Yes
Urban	100+	Co-educational	Secondary Only	No
Rural	<30	Co-educational	Primary only	No
Rural	<30	Co-educational	Primary only	No
Rural	<30	Co-educational	Primary only	No
Rural	<100	Co-educational	Primary only	No
Rural	<100	Co-educational	Primary with upper primary school	Yes
Rural	<100	Co-educational	Primary with upper primary school	No
Rural	<100	Co-educational	Primary with upper primary school	No
Rural	<100	Co-educational	Primary with upper primary school	Yes
Rural	<30	Co-educational	Primary only	Yes
Rural	<30	Co-educational	Primary only	No
Rural	<30	Co-educational	Primary only	No
Rural	<100	Co-educational	Primary only	No
Rural	<100	Co-educational	Primary only	No
Rural	<100	Co-educational	Primary with upper primary school	No
Rural	<100	Co-educational	Primary with upper primary school	Yes
Rural	100+	Co-educational	Primary with upper primary school	No
Rural	<100	Co-educational	Secondary Only	No
Rural	<30	Co-educational	Primary only	No
Rural	<30	Co-educational	Primary only	No
Rural	<30	Co-educational	Primary only	No
Rural	<100	Co-educational	Primary only	No
Rural	<30	Co-educational	Primary only	No
Rural	<100	Co-educational	Primary with upper primary school	No
Rural	<100	Co-educational	Primary with upper primary school	No
Rural	<100	Co-educational	Primary with upper primary school	No
Rural	100+	Co-educational	Secondary Only	No
Urban	<30	Co-educational	Primary only	No
Urban	<30	Co-educational	Primary only	No
Rural	<30	Co-educational	Primary only	No
Urban	<30	Co-educational	Primary only	Yes
Urban	<30	Co-educational	Primary only	No
Urban	<30	Co-educational	Primary only	No
Urban	<100	Co-educational	Primary with upper primary school	No
Urban	100+	Co-educational	Primary with upper primary school	No
Urban	<100	Co-educational	Primary with upper primary school	No
Urban	100+	Co-educational	Primary with upper primary school	Yes
Urban	100+	Co-educational	Primary with upper primary school	No
Urban	100+	Co-educational	Secondary Only	No
Rural	<100	Co-educational	Primary only	No
Rural	<100	Co-educational	Primary only	No
Rural	<100	Co-educational	Primary only	Yes
Rural	<100	Co-educational	Primary with upper primary school	No
Rural	<100	Co-educational	Primary with upper primary school	Yes
Rural	<100	Co-educational	Primary with upper primary school	Yes
Rural	<100	Co-educational	Primary with upper primary school	Yes
Rural	<100	Co-educational	Primary only	No
Rural	<100	Co-educational	Primary only	No
Rural	<100	Co-educational	Primary only	No
Rural	<30	Co-educational	Primary only	No
Rural	<30	Co-educational	Primary only	No
Rural	100+	Co-educational	Primary with upper primary school	No
Rural	<100	Co-educational	Primary with upper primary school	No
Rural	100+	Co-educational	Primary with upper primary school	No
Rural	100+	Co-educational	Primary with upper primary school	Yes
Rural	100+	Co-educational	Secondary Only	No
Rural	<30	Co-educational	Primary only	Yes
Rural	<100	Co-educational	Primary only	No
Rural	<30	Co-educational	Primary only	No
Rural	<30	Co-educational	Primary only	Yes
Rural	<100	Co-educational	Primary with upper primary school	No
Rural	100+	Co-educational	Primary with upper primary school	No
Rural	<100	Co-educational	Primary with upper primary school	Yes
Rural	<30	Co-educational	Primary only	Yes
Rural	<30	Co-educational	Primary only	No
Rural	<100	Co-educational	Primary with upper primary school	No
Rural	<100	Co-educational	Primary with upper primary school	No
Rural	<100	Co-educational	Primary with upper primary school	Yes
Rural	100+	Co-educational	Primary with upper primary school	Yes
Rural	<30	Co-educational	Primary only	No
Rural	<30	Co-educational	Primary only	No
Rural	<100	Co-educational	Primary only	No
Rural	<30	Co-educational	Primary only	Yes
Rural	<100	Co-educational	Primary only	No
Rural	<30	Co-educational	Primary only	No
Rural	<100	Co-educational	Primary with upper primary school	No
Rural	<100	Co-educational	Primary with upper primary school	No
Rural	<100	Co-educational	Primary with upper primary school	No
Rural	<100	Co-educational	Primary with upper primary school	No
Rural	<30	Co-educational	Primary with upper primary school	No
Rural	<30	Co-educational	Primary only	No
Rural	<30	Co-educational	Primary only	No
Rural	<30	Co-educational	Primary only	No
Rural	<30	Co-educational	Primary only	No
Rural	100+	Co-educational	Primary with upper primary school	No
Rural	<100	Co-educational	Primary with upper primary school	No
Rural	<100	Co-educational	Primary with upper primary school	No
Rural	<100	Co-educational	Primary with upper primary school	No
Rural	<30	Co-educational	Primary only	No
Rural	<100	Co-educational	Primary only	No
Rural	<100	Co-educational	Primary only	No
Rural	<30	Co-educational	Primary only	No
Rural	100+	Co-educational	Secondary with Higher Secondary	No
Rural	<30	Co-educational	Primary only	No
Rural	<30	Co-educational	Primary only	No
Rural	<30	Co-educational	Primary only	No
Rural	<100	Co-educational	Primary only	Yes
Rural	<100	Co-educational	Primary with upper primary school	No
Rural	<100	Co-educational	Primary with upper primary school	Yes
Rural	<100	Co-educational	Primary with upper primary school	No
Rural	<100	Co-educational	Primary with upper primary school	No
Rural	<100	Co-educational	Secondary Only	Yes
Rural	<30	Co-educational	Primary only	No
Rural	<100	Co-educational	Primary only	No
Rural	100+	Co-educational	Primary with upper primary school	No
Rural	<100	Co-educational	Primary with upper primary school	No
Rural	100+	Girls	Primary with upper primary school	No
Rural	100+	Co-educational	Secondary with Higher Secondary	No
Rural	<30	Co-educational	Primary only	No
Rural	<30	Co-educational	Primary only	No
Rural	<30	Co-educational	Primary only	No
Rural	<30	Co-educational	Primary only	No
Rural	<30	Co-educational	Primary only	Yes
Rural	<30	Co-educational	Primary only	Yes
Rural	<30	Co-educational	Primary only	No
Rural	<100	Co-educational	Primary with upper primary school	Yes
Rural	<100	Co-educational	Primary with upper primary school	No
Rural	<30	Co-educational	Primary with upper primary school	Yes
Rural	<100	Co-educational	Primary with upper primary school	No
Rural	100+	Co-educational	Secondary Only	No
Rural	<100	Co-educational	Secondary Only	No
Rural	<30	Co-educational	Primary only	No
Rural	<30	Co-educational	Primary only	No
Rural	<30	Co-educational	Primary only	No
Rural	<30	Co-educational	Primary only	No
Rural	<30	Co-educational	Primary only	Yes
Rural	<100	Co-educational	Primary only	No
Rural	<30	Co-educational	Primary only	No
Rural	100+	Co-educational	Primary with upper primary school	No
Rural	100+	Co-educational	Primary with upper primary school	Yes
Rural	<100	Co-educational	Primary with upper primary school	No
Rural	<30	Co-educational	Primary only	No
Rural	<30	Co-educational	Primary only	No
Rural	<30	Co-educational	Primary only	No
Rural	<100	Co-educational	Primary with upper primary school	No
Rural	<100	Co-educational	Primary with upper primary school	No
Rural	<100	Co-educational	Primary with upper primary school	No
Rural	<30	Co-educational	Primary only	No
Rural	<30	Co-educational	Primary only	No
Rural	<30	Co-educational	Primary only	No
Rural	<30	Co-educational	Primary only	No
Rural	<30	Co-educational	Primary only	No
Urban	<30	Co-educational	Primary only	No
Urban	<30	Co-educational	Primary only	No
Urban	<100	Co-educational	Primary with upper primary school	No
Rural	<30	Co-educational	Primary with upper primary school	No
Rural	<100	Co-educational	Primary only	No
Rural	<30	Co-educational	Primary only	No
Rural	<100	Co-educational	Primary only	No
Rural	<30	Co-educational	Primary only	No
Rural	<30	Co-educational	Primary only	No
Rural	<30	Co-educational	Primary only	No
Rural	<30	Co-educational	Primary only	No
Rural	<30	Co-educational	Primary only	No
Rural	<30	Co-educational	Primary only	No
Rural	<30	Co-educational	Primary only	No
Rural	<30	Co-educational	Primary only	No
Rural	<30	Co-educational	Primary only	No
Rural	<30	Co-educational	Primary only	No
Rural	<100	Co-educational	Primary with upper primary school	No
Rural	<100	Co-educational	Secondary Only	No
Rural	<30	Co-educational	Primary only	No
Rural	<30	Co-educational	Primary only	No
Rural	<30	Co-educational	Primary only	No
Rural	<30	Co-educational	Primary only	No
Rural	<30	Co-educational	Primary only	No
Rural	<30	Co-educational	Primary only	No
Rural	<30	Co-educational	Primary only	No
Rural	<30	Co-educational	Primary only	No
Rural	<30	Co-educational	Primary only	No
Rural	<30	Co-educational	Primary only	No
Rural	100+	Co-educational	Primary with upper primary school	No
Rural	<100	Co-educational	Primary with upper primary school	Yes
Rural	<100	Co-educational	Primary only	No
Rural	<100	Co-educational	Primary only	No
Rural	<100	Co-educational	Primary only	No
Rural	<100	Co-educational	Primary only	No
Rural	<100	Co-educational	Primary with upper primary school	No
Rural	<100	Co-educational	Primary with upper primary school	Yes
Rural	100+	Co-educational	Primary with upper primary school	Yes
Rural	<30	Co-educational	Primary only	No
Rural	<30	Co-educational	Primary only	Yes
Rural	<30	Co-educational	Primary only	No
Rural	<100	Co-educational	Primary with upper primary school	No
Rural	<100	Co-educational	Primary with upper primary school	No
Rural	<100	Co-educational	Primary with upper primary school	No
Rural	<30	Co-educational	Primary with upper primary school	No
Rural	<30	Co-educational	Primary only	No
Rural	<30	Co-educational	Primary only	No
Rural	<30	Co-educational	Primary only	No
Rural	<100	Co-educational	Primary only	No
Rural	<30	Co-educational	Primary only	No
Rural	<100	Co-educational	Primary with upper primary school	No
Rural	<30	Co-educational	Primary with upper primary school	No
Rural	<100	Co-educational	Primary with upper primary school	No
Rural	100+	Co-educational	Primary with upper primary school	No
Rural	<100	Co-educational	Primary with upper primary school	No
Rural	<30	Co-educational	Primary only	No
Rural	<30	Co-educational	Primary only	No
Rural	<30	Co-educational	Primary only	No
Rural	<100	Co-educational	Primary with upper primary school	No
Rural	100+	Co-educational	Primary with upper primary school	No
Rural	100+	Co-educational	Primary with upper primary school	No
Rural	<100	Co-educational	Primary with upper primary school	No
Rural	<100	Co-educational	Primary with upper primary school	Yes
Rural	<100	Co-educational	Primary with upper primary school	Yes
Rural	<100	Co-educational	Secondary Only	No
Rural	<100	Co-educational	Secondary Only	No
Rural	<100	Co-educational	Primary only	No
Rural	<100	Co-educational	Primary only	No
Rural	<30	Co-educational	Primary only	No
Rural	<100	Co-educational	Primary only	No
Rural	<30	Co-educational	Primary only	No
Rural	<30	Co-educational	Primary only	Yes
Rural	<100	Co-educational	Primary only	No
Rural	<30	Co-educational	Primary only	No
Rural	100+	Co-educational	Primary with upper primary school	No
Rural	<100	Co-educational	Primary with upper primary school	Yes
Rural	100+	Co-educational	Primary with upper primary school	No
Rural	100+	Co-educational	Primary with upper primary school	Yes
Rural	100+	Co-educational	Secondary Only	No
Rural	<100	Co-educational	Secondary Only	No
Rural	<30	Co-educational	Primary only	No
Rural	<30	Co-educational	Primary only	No
Rural	<100	Co-educational	Primary with upper primary school	Yes
Rural	<100	Co-educational	Primary with upper primary school	Yes
Rural	<100	Co-educational	Primary with upper primary school	No
Rural	<30	Co-educational	Primary only	No
Rural	<30	Co-educational	Primary only	Yes
Rural	<100	Co-educational	Primary only	No
Rural	<100	Co-educational	Primary with upper primary school	Yes
Rural	<100	Co-educational	Primary with upper primary school	No
Rural	<100	Co-educational	Secondary Only	No
Rural	<30	Co-educational	Primary only	No
Rural	<30	Co-educational	Primary only	No
Rural	100+	Co-educational	Primary with upper primary school	Yes
Rural	100+	Co-educational	Secondary Only	No
Rural	100+	Co-educational	Primary with upper primary school	No
Rural	<30	Co-educational	Primary only	Yes
Rural	<30	Co-educational	Primary only	Yes
Rural	<30	Co-educational	Primary only	No
Rural	<30	Co-educational	Primary only	Yes
Rural	<30	Co-educational	Primary only	Yes
Rural	<30	Co-educational	Primary only	No
Rural	<100	Co-educational	Primary only	No
Rural	<100	Co-educational	Primary with upper primary school	No
Rural	<100	Co-educational	Primary only	No
Rural	<30	Co-educational	Primary only	No
Rural	100+	Co-educational	Primary with upper primary school	No
Rural	<30	Co-educational	Primary only	No
Rural	<30	Co-educational	Primary only	No
Rural	<30	Co-educational	Primary only	No
Rural	<30	Co-educational	Primary only	No
Rural	<30	Co-educational	Primary only	No
Rural	100+	Co-educational	Primary with upper primary school	Yes
Rural	<100	Co-educational	Primary with upper primary school	No
Rural	<100	Co-educational	Primary with upper primary school	No
Rural	100+	Co-educational	Secondary with Higher Secondary	No
Rural	<30	Co-educational	Primary only	No
Rural	<30	Co-educational	Primary only	No
Rural	<30	Co-educational	Primary only	Yes
Rural	<100	Co-educational	Primary only	Yes
Rural	<30	Co-educational	Primary only	No
Rural	<30	Co-educational	Primary only	No
Rural	<100	Girls	Secondary Only	No
Rural	<100	Co-educational	Secondary Only	No
Rural	<100	Co-educational	Primary only	No
Rural	<30	Co-educational	Primary only	No
Rural	<30	Co-educational	Primary only	No
Rural	<30	Co-educational	Primary only	No
Rural	<100	Co-educational	Primary with upper primary school	No
Rural	<30	Co-educational	Primary with upper primary school	No
Rural	<100	Co-educational	Primary with upper primary school	Yes
Rural	<100	Co-educational	Primary with upper primary school	Yes
Rural	<100	Co-educational	Secondary Only	No
Rural	<100	Co-educational	Primary only	No
Rural	<30	Co-educational	Primary only	No
Rural	<30	Co-educational	Primary only	No
Rural	<30	Co-educational	Primary only	No
Rural	<30	Co-educational	Primary only	No
Rural	<100	Co-educational	Primary with upper primary school	No
Rural	<100	Co-educational	Primary with upper primary school	No
Rural	100+	Co-educational	Secondary Only	No
Rural	<30	Co-educational	Primary only	No
Rural	<30	Co-educational	Primary only	Yes
Rural	<30	Co-educational	Primary only	Yes
Rural	<30	Co-educational	Primary only	Yes
Rural	<100	Co-educational	Primary only	No
Rural	<30	Co-educational	Primary only	Yes
Rural	<100	Co-educational	Primary only	No
Rural	<30	Co-educational	Primary only	No
Rural	100+	Co-educational	Primary with upper primary school	Yes
Rural	<100	Co-educational	Primary with upper primary school	Yes
Rural	<100	Co-educational	Primary with upper primary school	Yes
Rural	<30	Co-educational	Primary only	No
Rural	<30	Co-educational	Primary only	No
Rural	<30	Co-educational	Primary only	No
Rural	<30	Co-educational	Primary only	No
Rural	<30	Co-educational	Primary only	No
Rural	<30	Co-educational	Primary only	No
Rural	<100	Co-educational	Primary with upper primary school	No
Rural	<100	Co-educational	Primary with upper primary school	No
Rural	<100	Co-educational	Primary with upper primary school	No
Rural	<30	Co-educational	Primary only	No
Rural	<30	Co-educational	Primary only	No
Rural	<30	Co-educational	Primary only	No
Rural	<30	Co-educational	Primary only	No
Rural	<30	Co-educational	Primary only	No
Rural	<100	Co-educational	Primary only	No
Rural	<100	Co-educational	Primary only	No
Rural	100+	Co-educational	Primary with upper primary school	No
Rural	100+	Co-educational	Primary with upper primary school	Yes
Urban	<30	Co-educational	Primary with upper primary school	No
Urban	<100	Co-educational	Primary only	Yes
Rural	<30	Co-educational	Primary only	Yes
Urban	100+	Co-educational	Primary with upper primary school	Yes
Rural	100+	Co-educational	Primary with upper primary school	No
Rural	<30	Co-educational	Primary only	No
Rural	<30	Co-educational	Primary only	No
Rural	<30	Co-educational	Primary only	Yes
Rural	<30	Co-educational	Primary only	No
Rural	<30	Co-educational	Primary only	No
Rural	<30	Co-educational	Primary only	Yes
Rural	<30	Co-educational	Primary only	No
Rural	100+	Co-educational	Primary with upper primary school	Yes
Rural	<100	Co-educational	Primary with upper primary school	Yes
Rural	<30	Co-educational	Primary with upper primary school	No
Rural	<100	Co-educational	Primary with upper primary school	No
Rural	<100	Co-educational	Primary with upper primary school	No
Rural	<30	Co-educational	Primary only	No
Rural	<30	Co-educational	Primary only	No
Rural	<30	Co-educational	Primary only	Yes
Rural	<30	Co-educational	Primary only	No
Rural	<100	Co-educational	Primary with upper primary school	No
Rural	<100	Co-educational	Primary with upper primary school	No
Rural	<100	Co-educational	Primary with upper primary school	No
Rural	100+	Co-educational	Primary with upper primary school	No
Rural	<30	Co-educational	Primary only	No
Rural	<30	Co-educational	Primary only	No
Rural	<30	Co-educational	Primary only	No
Rural	<100	Co-educational	Primary only	No
Rural	<30	Co-educational	Primary only	No
Rural	<30	Co-educational	Primary only	No
Rural	<30	Co-educational	Primary only	No
Rural	<100	Co-educational	Primary with upper primary school	No
Rural	<100	Co-educational	Primary with upper primary school	Yes
Rural	<100	Co-educational	Primary with upper primary school	No
Rural	<100	Co-educational	Secondary Only	No
Rural	<30	Co-educational	Primary only	No
Rural	<100	Co-educational	Primary only	No
Rural	<30	Co-educational	Primary only	No
Rural	<100	Co-educational	Primary only	No
Rural	<30	Co-educational	Primary only	No
Rural	<30	Co-educational	Primary only	No
Rural	<30	Co-educational	Primary only	No
Rural	<30	Co-educational	Primary only	No
Rural	<30	Co-educational	Primary only	No
Rural	<30	Co-educational	Primary only	No
Rural	<30	Co-educational	Primary only	No
Rural	100+	Co-educational	Primary with upper primary school	No
Rural	<100	Co-educational	Secondary Only	No
Rural	<100	Co-educational	Primary only	No
Rural	<30	Co-educational	Primary only	No
Rural	<30	Co-educational	Primary only	No
Rural	<30	Co-educational	Primary only	Yes
Rural	<30	Co-educational	Primary only	No
Rural	<30	Co-educational	Primary only	No
Rural	<100	Co-educational	Primary with upper primary school	No
Rural	<100	Co-educational	Primary with upper primary school	No
Rural	<100	Co-educational	Primary with upper primary school	No
Rural	<100	Co-educational	Primary with upper primary school	No
Rural	<30	Co-educational	Primary only	No
Rural	<30	Co-educational	Primary only	Yes
Rural	<100	Co-educational	Primary only	No
Rural	<30	Co-educational	Primary only	No
Rural	<100	Co-educational	Primary with upper primary school	Yes
Rural	<100	Co-educational	Secondary Only	Yes
Rural	<100	Co-educational	Primary with upper primary school	No
Rural	<30	Co-educational	Primary only	No
Rural	<30	Co-educational	Primary only	No
Rural	<100	Co-educational	Primary only	No
Rural	<30	Co-educational	Primary only	No
Rural	<30	Co-educational	Primary only	Yes
Rural	<30	Co-educational	Primary only	Yes
Rural	<30	Co-educational	Primary only	No
Rural	<100	Co-educational	Primary with upper primary school	No
Rural	100+	Co-educational	Primary with upper primary school	No
Rural	<100	Co-educational	Primary with upper primary school	No
Rural	<30	Co-educational	Primary only	No
Rural	<30	Co-educational	Primary only	No
Rural	<30	Co-educational	Primary only	No
Rural	<30	Co-educational	Primary only	Yes
Rural	<100	Co-educational	Primary only	Yes
Rural	<30	Co-educational	Primary only	No
Rural	<30	Co-educational	Primary only	No
Rural	<30	Co-educational	Primary only	No
Rural	100+	Co-educational	Primary with upper primary school	No
Rural	<100	Co-educational	Primary with upper primary school	No
Rural	<30	Co-educational	Primary only	No
Rural	<30	Co-educational	Primary only	No
Rural	<100	Co-educational	Primary only	No
Rural	<30	Co-educational	Primary only	Yes
Rural	<30	Co-educational	Primary only	No
Rural	<100	Co-educational	Primary with upper primary school	No
Rural	<100	Co-educational	Primary with upper primary school	No
Rural	100+	Co-educational	Primary with upper primary school	Yes
Rural	<30	Co-educational	Primary with upper primary school	No
Rural	<30	Co-educational	Primary only	No
Rural	<30	Co-educational	Primary only	No
Rural	<100	Co-educational	Primary with upper primary school	No
Rural	<100	Co-educational	Primary with upper primary school	No
Rural	<100	Co-educational	Primary with upper primary school	No
Rural	<30	Co-educational	Primary with upper primary school	No
Rural	<30	Co-educational	Primary only	No
Rural	<100	Co-educational	Primary with upper primary school	No
Rural	<100	Co-educational	Primary with upper primary school	Yes
Rural	100+	Co-educational	Primary with upper primary school	Yes
Rural	100+	Co-educational	Secondary with Higher Secondary	No
Rural	<30	Co-educational	Primary only	Yes
Rural	<100	Co-educational	Primary only	No
Rural	<30	Co-educational	Primary only	No
Rural	<30	Co-educational	Primary only	No
Rural	<100	Co-educational	Primary only	No
Rural	<30	Co-educational	Primary only	No
Rural	<30	Co-educational	Primary only	No
Rural	<100	Co-educational	Primary only	No
Rural	<30	Co-educational	Primary only	No
Rural	<30	Co-educational	Primary only	No
Rural	100+	Co-educational	Primary with upper primary school	No
Rural	<100	Co-educational	Primary with upper primary school	No
Rural	<100	Co-educational	Primary with upper primary school	No
Rural	<100	Co-educational	Primary only	No
Rural	<100	Co-educational	Primary only	No
Rural	<30	Co-educational	Primary only	No
Rural	<100	Co-educational	Primary only	No
Rural	<30	Co-educational	Primary only	Yes
Rural	<30	Co-educational	Primary only	No
Rural	<100	Co-educational	Primary with upper primary school	No
Rural	<100	Co-educational	Primary with upper primary school	Yes
Rural	<100	Co-educational	Primary with upper primary school	No
Rural	<100	Co-educational	Primary with upper primary school	No
Rural	<100	Co-educational	Secondary Only	No
Rural	<30	Co-educational	Primary only	No
Rural	<30	Co-educational	Primary only	Yes
Rural	<30	Co-educational	Primary only	No
Rural	<30	Co-educational	Primary only	No
Rural	<30	Co-educational	Primary only	Yes
Rural	<30	Co-educational	Primary only	No
Rural	<30	Co-educational	Primary only	No
Rural	<30	Co-educational	Primary only	No
Rural	100+	Co-educational	Primary with upper primary school	No
Rural	100+	Co-educational	Primary with upper primary school	Yes
Rural	<100	Co-educational	Primary with upper primary school	No
Rural	100+	Co-educational	Primary with upper primary school	No
Rural	<30	Co-educational	Primary only	No
Rural	<30	Co-educational	Primary only	No
Urban	<30	Boys	Primary with upper primary school	No
Rural	<100	Co-educational	Primary with upper primary school	Yes
Rural	100+	Co-educational	Primary with upper primary school	No
Rural	<30	Co-educational	Primary only	No
Rural	<30	Co-educational	Primary only	No
Rural	<30	Co-educational	Primary only	No
Rural	<30	Co-educational	Primary only	No
Rural	<30	Co-educational	Primary only	No
Rural	<100	Co-educational	Primary with upper primary school	No
Rural	100+	Co-educational	Primary with upper primary school	No
Rural	<30	Co-educational	Primary only	Yes
Rural	<30	Co-educational	Primary only	No
Rural	<30	Co-educational	Primary only	No
Rural	<30	Co-educational	Primary only	No
Rural	<30	Co-educational	Primary only	No
Rural	<100	Co-educational	Primary with upper primary school	No
Rural	<30	Co-educational	Primary with upper primary school	No
Rural	<30	Co-educational	Primary only	No
Rural	<30	Co-educational	Primary only	No
Rural	<30	Co-educational	Primary only	Yes
Rural	<30	Co-educational	Primary only	No
Rural	<30	Co-educational	Primary only	No
Rural	<30	Co-educational	Primary only	No
Rural	<100	Co-educational	Primary with upper primary school	Yes
Rural	100+	Co-educational	Primary with upper primary school	Yes
Rural	100+	Co-educational	Secondary Only	Yes
Urban	<100	Co-educational	Primary only	No
Urban	<100	Co-educational	Primary only	No
Rural	<30	Co-educational	Primary only	No
Rural	<30	Co-educational	Primary only	No
Urban	<100	Co-educational	Primary with upper primary school	No
Urban	<30	Co-educational	Primary with upper primary school	No
Rural	<30	Co-educational	Primary with upper primary school	No
Rural	<30	Co-educational	Primary only	No
Rural	<30	Co-educational	Primary only	No
Rural	<30	Co-educational	Primary only	No
Rural	<30	Co-educational	Primary only	No
Rural	<30	Co-educational	Primary only	No
Rural	<100	Co-educational	Primary with upper primary school	No
Rural	<100	Co-educational	Primary with upper primary school	No
Rural	<100	Co-educational	Primary with upper primary school	No
Rural	<100	Co-educational	Primary with upper primary school	No
Rural	<30	Co-educational	Primary only	No
Rural	<30	Co-educational	Primary only	No
Rural	<30	Co-educational	Primary only	Yes
Rural	<30	Co-educational	Primary only	No
Rural	<30	Co-educational	Primary only	No
Rural	<100	Co-educational	Primary with upper primary school	No
Rural	<30	Co-educational	Primary with upper primary school	No
Rural	<100	Co-educational	Primary with upper primary school	No
Rural	<100	Co-educational	Secondary Only	No
Rural	<100	Co-educational	Primary only	Yes
Rural	<30	Co-educational	Primary only	Yes
Rural	<30	Co-educational	Primary only	No
Rural	<30	Co-educational	Primary only	No
#N/A	#N/A	#N/A	#N/A	Yes
Rural	<100	Co-educational	Primary with upper primary school	Yes
Rural	<100	Co-educational	Primary with upper primary school	No
Rural	<30	Co-educational	Primary with upper primary school	Yes
Rural	<30	Co-educational	Primary only	No
Rural	<30	Co-educational	Primary only	No
Rural	<30	Co-educational	Primary only	No
Rural	<30	Co-educational	Primary only	No
Rural	<30	Co-educational	Primary only	Yes
Rural	<30	Co-educational	Primary only	No
Rural	<100	Co-educational	Primary with upper primary school	No
Rural	<100	Co-educational	Primary with upper primary school	Yes
Urban	<100	Co-educational	Primary with upper primary school	No
Urban	<100	Co-educational	Primary with upper primary school	No
Urban	100+	Co-educational	Primary with upper primary school	No
Urban	100+	Girls	Secondary with Higher Secondary	No
Rural	<30	Co-educational	Primary only	Yes
Rural	<30	Co-educational	Primary only	No
Rural	<30	Co-educational	Primary only	Yes
Rural	<30	Co-educational	Primary only	No
Rural	<100	Co-educational	Primary with upper primary school	No
Rural	<100	Co-educational	Primary with upper primary school	Yes
Rural	<30	Co-educational	Primary with upper primary school	No
Rural	<100	Co-educational	Primary with upper primary school	No
Rural	<30	Co-educational	Primary with upper primary school	No
Rural	<100	Co-educational	Secondary Only	No
Rural	<30	Co-educational	Primary only	No
Rural	<100	Co-educational	Primary only	Yes
Rural	<30	Co-educational	Primary only	Yes
Rural	<30	Co-educational	Primary only	Yes
Rural	<30	Co-educational	Primary only	No
Rural	<30	Co-educational	Primary only	No
Rural	<100	Co-educational	Primary with upper primary school	No
Rural	<30	Co-educational	Primary only	No
Rural	<30	Co-educational	Primary only	No
Rural	<30	Co-educational	Primary only	No
Rural	<30	Co-educational	Primary only	No
Rural	100+	Co-educational	Primary with upper primary school	Yes
Rural	<100	Co-educational	Primary with upper primary school	No
Rural	<100	Co-educational	Primary with upper primary school	No
Rural	100+	Co-educational	Secondary Only	No
#N/A	#N/A	#N/A	#N/A	No
Rural	<30	Co-educational	Primary only	No
Rural	<30	Co-educational	Primary only	No
#N/A	#N/A	#N/A	#N/A	Yes
Rural	<30	Co-educational	Primary only	No
Rural	<100	Co-educational	Primary with upper primary school	No
Rural	<100	Co-educational	Primary with upper primary school	No
Rural	<30	Co-educational	Primary with upper primary school	No
Rural	<30	Co-educational	Primary with upper primary school	No
Rural	<100	Co-educational	Secondary Only	No
Rural	<30	Co-educational	Primary only	No
Rural	<100	Co-educational	Primary only	No
Rural	<30	Co-educational	Primary only	No
Rural	<30	Co-educational	Primary only	Yes
Rural	<100	Co-educational	Primary with upper primary school	No
Rural	<100	Co-educational	Primary with upper primary school	No
Rural	<100	Co-educational	Primary with upper primary school	No
Rural	<100	Co-educational	Primary with upper primary school	No
Rural	<30	Co-educational	Primary only	No
Rural	<30	Co-educational	Primary only	No
Rural	<100	Co-educational	Primary with upper primary school	No
Rural	100+	Co-educational	Primary with upper primary school	No
Rural	<100	Co-educational	Primary with upper primary school	No
Rural	<100	Co-educational	Secondary Only	No
Rural	<30	Co-educational	Primary only	No
Rural	<30	Co-educational	Primary only	No
Rural	<30	Co-educational	Primary only	No
Rural	<30	Co-educational	Primary only	No
Rural	<100	Co-educational	Primary with upper primary school	No
Rural	<100	Co-educational	Primary with upper primary school	No
Rural	<30	Co-educational	Primary with upper primary school	No
Rural	<100	Co-educational	Primary with upper primary school	No
Rural	<100	Co-educational	Secondary Only	No
Rural	<30	Co-educational	Primary only	No
Rural	<30	Co-educational	Primary only	No
Rural	<100	Co-educational	Primary with upper primary school	No
Rural	<100	Co-educational	Primary with upper primary school	No
Rural	<30	Co-educational	Primary only	No
Rural	<30	Co-educational	Primary only	No
Rural	<100	Co-educational	Primary with upper primary school	No
Rural	<100	Co-educational	Primary with upper primary school	No
Rural	<100	Co-educational	Secondary Only	No
Rural	<30	Co-educational	Primary only	No
Rural	<30	Co-educational	Primary only	No
#N/A	#N/A	#N/A	#N/A	No
Rural	100+	Co-educational	Primary with upper primary school	No
Rural	<30	Co-educational	Primary only	No
Rural	<30	Co-educational	Primary only	No
Rural	<30	Co-educational	Primary only	No
Rural	<30	Co-educational	Primary only	No
Rural	<30	Co-educational	Primary only	No
Rural	<30	Co-educational	Primary only	No
Rural	<30	Co-educational	Primary only	No
Rural	<30	Co-educational	Primary only	Yes
Rural	<30	Co-educational	Primary only	No
Rural	<100	Co-educational	Primary with upper primary school	Yes
Rural	<30	Co-educational	Primary with upper primary school	No
Rural	<30	Co-educational	Primary with upper primary school	Yes
Rural	<30	Co-educational	Primary only	No
Rural	<30	Co-educational	Primary only	No
Rural	<30	Co-educational	Primary only	No
Rural	<100	Co-educational	Primary with upper primary school	No
Rural	<30	Co-educational	Primary with upper primary school	No
Rural	<100	Co-educational	Primary with upper primary school	No
Rural	<30	Co-educational	Primary only	No
Rural	<30	Co-educational	Primary only	Yes
Rural	<30	Co-educational	Primary only	No
Rural	<30	Co-educational	Primary only	No
Rural	<30	Co-educational	Primary only	No
Rural	<100	Co-educational	Primary with upper primary school	No
Rural	<100	Co-educational	Primary with upper primary school	No
Rural	<30	Co-educational	Primary only	No
Rural	<100	Co-educational	Primary only	No
Rural	<30	Co-educational	Primary only	No
Rural	<100	Co-educational	Primary with upper primary school	Yes
Rural	<30	Co-educational	Primary only	No
Rural	<30	Co-educational	Primary only	No
Rural	<30	Co-educational	Primary only	No
Rural	<30	Co-educational	Primary only	No
Rural	<30	Co-educational	Primary only	No
Rural	<30	Co-educational	Primary only	No
Rural	<100	Co-educational	Primary only	No
Rural	<30	Co-educational	Primary only	No
Rural	<100	Co-educational	Primary with upper primary school	No
Rural	<100	Co-educational	Primary with upper primary school	Yes
Rural	<100	Co-educational	Primary with upper primary school	No
Rural	<30	Co-educational	Primary only	No
Rural	<30	Co-educational	Primary only	No
Rural	<100	Co-educational	Primary with upper primary school	No
Rural	100+	Co-educational	Primary with upper primary school	No
Rural	<100	Co-educational	Primary with upper primary school	No
Rural	<100	Co-educational	Secondary Only	No
Rural	<30	Co-educational	Primary only	No
Rural	<30	Co-educational	Primary only	No
Rural	<30	Co-educational	Primary only	No
Rural	<30	Co-educational	Primary only	No
Rural	<100	Co-educational	Primary with upper primary school	No
Rural	<100	Co-educational	Primary with upper primary school	No
Rural	<100	Co-educational	Primary with upper primary school	No
Rural	<100	Co-educational	Primary with upper primary school	Yes
Rural	<100	Co-educational	Secondary Only	No
Rural	<30	Co-educational	Primary only	No
Rural	<30	Co-educational	Primary only	Yes
Rural	<30	Co-educational	Primary only	No
Rural	<30	Co-educational	Primary only	No
Rural	<30	Co-educational	Primary only	No
Rural	<30	Co-educational	Primary only	No
Rural	<100	Co-educational	Primary with upper primary school	No
Rural	<30	Co-educational	Primary with upper primary school	No
Rural	<100	Co-educational	Primary with upper primary school	No
Rural	100+	Co-educational	Primary with upper primary school	No
Rural	<100	Co-educational	Secondary Only	No
Rural	<30	Co-educational	Primary only	No
Rural	<30	Co-educational	Primary only	Yes
Rural	<30	Co-educational	Primary only	No
Rural	<30	Co-educational	Primary only	No
Rural	<30	Co-educational	Primary only	Yes
Rural	<30	Co-educational	Primary only	No
Rural	<100	Co-educational	Primary with upper primary school	No
Rural	<100	Co-educational	Primary with upper primary school	Yes
Rural	<100	Co-educational	Primary with upper primary school	No
Rural	<100	Co-educational	Primary with upper primary school	Yes
Rural	100+	Co-educational	Secondary Only	No
Rural	<100	Co-educational	Secondary Only	No
Rural	<30	Co-educational	Primary only	No
Rural	<30	Co-educational	Primary only	No
Urban	<30	Co-educational	Primary only	No
Rural	<30	Co-educational	Primary only	No
Rural	<30	Co-educational	Primary only	Yes
Urban	<30	Co-educational	Primary only	No
Urban	<100	Co-educational	Primary with upper primary school	No
Rural	<30	Co-educational	Primary only	No
Rural	<30	Co-educational	Primary only	Yes
Rural	<30	Co-educational	Primary only	Yes
Rural	<30	Co-educational	Primary only	No
Rural	<30	Girls	Primary only	No
Rural	<100	Co-educational	Primary with upper primary school	No
Rural	<30	Co-educational	Primary with upper primary school	No
Rural	<30	Co-educational	Primary with upper primary school	No
Rural	<100	Co-educational	Primary with upper primary school	No
Rural	<100	Co-educational	Primary only	No
Rural	<100	Co-educational	Primary only	No
Rural	<30	Co-educational	Primary only	No
Rural	<30	Co-educational	Primary only	No
Rural	<30	Co-educational	Primary only	No
Rural	<30	Co-educational	Primary only	No
Rural	<100	Co-educational	Primary with upper primary school	No
Rural	100+	Co-educational	Upper primary school	No
Rural	<100	Co-educational	Secondary Only	No
Rural	<30	Co-educational	Primary only	No
Rural	<30	Co-educational	Primary only	No
Rural	<30	Co-educational	Primary only	No
Rural	<100	Co-educational	Primary with upper primary school	Yes
Rural	<100	Co-educational	Primary with upper primary school	No
Rural	<100	Co-educational	Primary with upper primary school	No
Rural	<100	Co-educational	Secondary Only	No
Rural	<30	Co-educational	Primary only	No
Rural	<30	Co-educational	Primary only	No
Rural	<30	Co-educational	Primary only	No
Rural	<30	Co-educational	Primary only	No
Rural	<30	Co-educational	Primary only	No
Rural	<100	Co-educational	Primary only	Yes
Rural	<30	Co-educational	Primary only	No
Rural	<30	Co-educational	Primary only	Yes
Rural	<100	Co-educational	Primary with upper primary school	No
Rural	<100	Co-educational	Primary with upper primary school	No
Rural	<100	Co-educational	Primary with upper primary school	No
Rural	<100	Co-educational	Primary only	No
Rural	100+	Co-educational	Secondary Only	No
Rural	<30	Co-educational	Primary only	No
Rural	<30	Co-educational	Primary only	No
Rural	<30	Co-educational	Primary only	No
Rural	<30	Co-educational	Primary only	No
Rural	<30	Co-educational	Primary only	Yes
Rural	<100	Co-educational	Primary with upper primary school	No
Rural	<100	Co-educational	Primary with upper primary school	No
Rural	100+	Co-educational	Primary with upper primary school	No
Rural	<100	Co-educational	Primary with upper primary school	No
Rural	<100	Co-educational	Primary with upper primary school	No
Rural	<100	Co-educational	Secondary with Higher Secondary	No
Rural	<100	Co-educational	Primary only	No
Rural	<100	Co-educational	Primary only	No
Rural	<30	Co-educational	Primary only	No
Rural	<30	Co-educational	Primary only	No
Rural	<30	Co-educational	Primary only	No
Rural	<100	Co-educational	Primary only	No
Rural	<30	Co-educational	Primary only	No
Rural	<100	Co-educational	Primary with upper primary school	No
Rural	<100	Co-educational	Primary with upper primary school	No
Rural	100+	Co-educational	Primary with upper primary school	No
Rural	<100	Co-educational	Primary with upper primary school	No
Rural	<30	Co-educational	Primary with upper primary school	No
Rural	<30	Co-educational	Primary only	No
Rural	<100	Co-educational	Primary only	Yes
Rural	<30	Co-educational	Primary only	No
Rural	<30	Co-educational	Primary only	No
Rural	<30	Co-educational	Primary only	No
Rural	<30	Co-educational	Primary only	No
Rural	<30	Co-educational	Primary only	No
Rural	<30	Co-educational	Primary only	No
Rural	<100	Co-educational	Primary with upper primary school	No
Rural	<100	Co-educational	Primary with upper primary school	No
Rural	<30	Co-educational	Primary only	No
Rural	<30	Co-educational	Primary only	No
Rural	<30	Co-educational	Primary only	Yes
#N/A	#N/A	#N/A	#N/A	No
Rural	<30	Co-educational	Primary only	Yes
Rural	<30	Co-educational	Primary only	No
Rural	<100	Co-educational	Primary with upper primary school	Yes
Rural	<100	Co-educational	Primary with upper primary school	No
[truncated: 13,738 more rows]

## Sheet: Category
Sn	category	Total schools	Reported	total	%age	0 shop	1 shop	2 shops	3 or more shops
I	Primary only	24937	5762	850	0.147518	4912	467	207	176
2	Upper primary school	462	62	8	0.129032	54	3	3	2
3	Primary with upper primary school	29099	6554	1336	0.203845	5221	580	407	349
II	Upper Primary (Highest)	29561	6616	1344	0.203144	5275	583	410	351
4	Secondary Only	9688	2446	403	0.164759	2043	182	106	115
5	Upper Primary with Secondary	994	137	20	0.145985	117	8	3	9
6	Primary with Upper Primary and Secondary	2980	385	74	0.192208	311	38	23	13
III	Secondary (Highest)	13662	2968	497	0.167453	2471	228	132	137
7	Higher Secondary Only/Junior College	1726	5	1	0.2	4	0	0	1
8	Secondary with Higher Secondary	901	245	43	0.17551	202	15	14	14
9	Upper primary, secondary and higher secondary	65	7	0	0	7	0	0	0
10	Primary with upper primary, secondary and higher secondary school	164	12	1	0.0833333	11	1	0	0
IV	Higher Secondary (Highest)	2856	269	45	0.167286	224	16	14	15
11	#N/A	1511	122	23		99	9	6	8
12		72527	15737	2759	0.175319	12981	1303	769	687
		72527	15737	2759	0.175319	12981	1303	769	687

## Sheet: Rural-Urban
U/R	Total schools	Reported	W/T-Shops	%age	0 shop	1 shop	2 shops	3 or more shops
Urban	17513	2734	608	0.222385	2128	248	174	186
Rural	53503	12881	2128	0.165205	10754	1046	589	493
#N/A	1511	122	23	0.188525	99	9	6	8
	72527	15737	2759	0.175319	12981	1303	769	687

## Sheet: Size
size	Total Schools	Reported	Total	W/T-Shops	0 shop	1 shop	2 shops	3 or more shops
<30	17260	4262	580	0.136086	3682	309	153	118
<100	23062	5303	950	0.179144	4353	472	242	236
100+	30694	6050	1206	0.199339	4847	513	368	325
#N/A	1511	122	23		99	9	6	8
Total	72527	15737	2759	0.175319	12981	1303	769	687

## Sheet: Gender
Sn	type	Total schools	Reported	W/T-Shops	%age	0 shop	1 shop	2 shops	3 or more shops
1	Girls	1481	280	61	0.217857	221	20	19	22
2	Boys	620	128	26	0.203125	102	13	7	6
3	Co-educational	68915	15207	2649	0.174196	12559	1261	737	651
4	#N/A	1511	122	23	0.188525	99	9	6	8
5		72527	15737	2759	0.175319	12981	1303	769	687
